# Supplementary material for: 2-(4-Dimethyl­amino-2-hydroxy­benzoyl)benzoic acid methanol solvate
Source: Acta Crystallogr Sect E Struct Rep Online. 2008 Nov 22;64(Pt 12):o2419. doi: 10.1107/S1600536808038403 (PMC2959920; doi:10.1107/S1600536808038403)
Supplement: Supplementary file 1 [file e-64-o2419-sup1.cif]

##############################################################################
###                                                                        ###
###        Electronic paper (Acta Crystallographica Section E)             ###
###                                                                        ###
##############################################################################
#                                                                            #
# This CIF contains the data in a paper accepted for publication in Acta     #
# Crystallographica Section E. It conforms to the requirements of Notes      #
# for Authors for Section E, and has been peer reviewed under the auspices   #
# of the IUCr Commission on Journals.                                        #
#                                                                            #
# Full details of the Crystallographic Information File format               #
# are given in the paper "The Crystallographic Information File (CIF):       #
# a New Standard Archive File for Crystallography" by S. R. Hall, F. H.      #
# Allen and I. D. Brown [Acta Cryst. (1991), A47, 655-685].                  #
#                                                                            #
# The current version of the core CIF dictionary is obtainable from          #
# ftp://ftp.iucr.org/pub/cif_core.dic. The current version number is 2.4.    #
#                                                                            #
# Software is freely available for graphical display of the structure(s) in  #
# this CIF.  For information consult the CIF home page http://www.iucr.org/  #
# cif/home.html                                                              #
#                                                                            #
# This file may be used for bona fide research purposes within the           #
# scientific community so long as proper attribution is given to the journal # 
# article from which it was obtained.                                        #
#                                                                            #
##############################################################################
                                             
data_global
_audit_creation_method     SHELXL-97
_journal_date_recd_electronic     2008-11-11
_journal_date_accepted     2008-11-18
_journal_name_full     'Acta Crystallographica, Section E'
_journal_year     2008
_journal_volume     64
_journal_issue     12
_journal_page_first     o2419
_journal_page_last     o2419
_journal_paper_category     QO
_journal_coeditor_code     PV2121
_publ_contact_author_name     'Qing-Hao Liu'
_publ_contact_author_address
;
School of Chemical Engineering and Technology
Tianjin University
Tianjin 300072
People's Republic of China
;
_publ_contact_author_email     liuqinghao0205@126.com
_publ_contact_author_fax     '86 022 27406314'
_publ_contact_author_phone     '86 022 27406314'
_publ_section_title
;
2-(4-Dimethylamino-2-hydroxybenzoyl)benzoic acid methanol solvate
;
loop_
    _publ_author_name
    _publ_author_address
    'Jin-Chun Guo'
;
Qinghai Institute of Salt Lakes
Chinese Academy of Sciences
Xining 810008
People's Republic of China
;
    'Qing-Hao Liu'
;
School of Chemical Engineering and Technology
Tianjin University
Tianjin 300072
People's Republic of China
;
    'Jin-Ying Guo'
;
College of Food and Bioengineering
He'nan University of Science and Technology
Luoyang 471003
People's Republic of China
;
    'Mei-Zhu Chen'
;
School of Chemical Engineering and Technology
Tianjin University
Tianjin 300072
People's Republic of China
;
    'Rui-Wang Zhang'
;
School of Chemical Engineering and Technology
Tianjin University
Tianjin 300072
People's Republic of China
;
data_I
_audit_creation_method     SHELXL97
_chemical_name_systematic
;
2-(4-Dimethylamino-2-hydroxybenzoyl)benzoic acid methanol solvate
;
_chemical_name_common     ?
_chemical_formula_moiety     'C16 H14 N O4, C1 H4 O1'
_chemical_formula_sum     'C17 H19 N O5'
_chemical_formula_iupac     'C16 H14 N O4, C1 H4 O1'
_chemical_formula_weight     317.33
_chemical_melting_point     ?
_symmetry_cell_setting     triclinic
_symmetry_space_group_name_H-M     'P -1'
_symmetry_space_group_name_Hall     '-P 1'
loop_
    _symmetry_equiv_pos_as_xyz
    'x, y, z'
    '-x, -y, -z'
_cell_length_a     7.1438(14)
_cell_length_b     7.3021(15)
_cell_length_c     16.613(3)
_cell_angle_alpha     83.92(3)
_cell_angle_beta     80.21(3)
_cell_angle_gamma     64.94(3)
_cell_volume     773.0(3)
_cell_formula_units_Z     2
_cell_measurement_reflns_used     2451
_cell_measurement_theta_min     2.490
_cell_measurement_theta_max     27.472
_cell_measurement_temperature     113(2)
_exptl_crystal_description     block
_exptl_crystal_colour     yellow
_exptl_crystal_size_max     0.20
_exptl_crystal_size_mid     0.18
_exptl_crystal_size_min     0.12
_exptl_crystal_density_diffrn     1.363
_exptl_crystal_density_meas     ?
_exptl_crystal_density_method     'not measured'
_exptl_crystal_F_000     336
_exptl_absorpt_coefficient_mu     0.101
_exptl_absorpt_correction_type     multi-scan
_exptl_absorpt_process_details     '(SADABS; Sheldrick, 1996)'
_exptl_absorpt_correction_T_min     0.9801
_exptl_absorpt_correction_T_max     0.9880
_exptl_special_details
;
^1^H NMR (CD~3~OD:CDCl~3~, 5:1, \d, p.p.m.):
8.07 (d, 1H), 7.68 (t, 1H), 7.59 (t, 1H), 7.36 (d, 1H), 6.88 (d, 1H),
6.18 (d, 1H), 6.13 (s, 1H), 3.04 (s, 6H).
;
_diffrn_ambient_temperature     113(2)
_diffrn_radiation_type     MoK\a
_diffrn_radiation_wavelength     0.71073
_diffrn_radiation_source     'rotating anode'
_diffrn_radiation_monochromator     confocal
_diffrn_measurement_device_type     'Rigaku Saturn CCD area-detector'
_diffrn_measurement_method     '\w and \f'
_diffrn_detector_area_resol_mean     7.31
_diffrn_reflns_number     12548
_diffrn_reflns_av_R_equivalents     0.0339
_diffrn_reflns_av_sigmaI/netI     0.0314
_diffrn_reflns_theta_min     2.49
_diffrn_reflns_theta_max     27.48
_diffrn_reflns_theta_full     25.00
_diffrn_measured_fraction_theta_max     0.995
_diffrn_measured_fraction_theta_full     0.996
_diffrn_reflns_limit_h_min     -9
_diffrn_reflns_limit_h_max     9
_diffrn_reflns_limit_k_min     -9
_diffrn_reflns_limit_k_max     9
_diffrn_reflns_limit_l_min     -21
_diffrn_reflns_limit_l_max     21
_diffrn_standards_number     0
_diffrn_standards_interval_count     0
_diffrn_standards_interval_time     0
_diffrn_standards_decay_%     0
_refine_special_details
;
Refinement of <i>F</i>^2^ against ALL reflections. The weighted <i>R</i>-factor
<i>wR</i> and goodness of fit <i>S</i> are based on <i>F</i>^2^, conventional
<i>R</i>-factors <i>R</i> are based on <i>F</i>, with <i>F</i> set to zero for
negative <i>F</i>^2^. The threshold expression of <i>F</i>^2^ >
\s(<i>F</i>^2^) is used only for calculating <i>R</i>-factors(gt) <i>etc</i>.
and is not relevant to the choice of reflections for refinement.
<i>R</i>-factors based on <i>F</i>^2^ are statistically about twice as large
as those based on <i>F</i>, and <i>R</i>- factors based on ALL data will be
even larger.
;
_reflns_number_total     3528
_reflns_number_gt     2679
_reflns_threshold_expression     I>2\s(I)
_refine_ls_structure_factor_coef     Fsqd
_refine_ls_matrix_type     full
_refine_ls_R_factor_all     0.0460
_refine_ls_R_factor_gt     0.0361
_refine_ls_wR_factor_gt     0.1029
_refine_ls_wR_factor_ref     0.1086
_refine_ls_goodness_of_fit_ref     1.061
_refine_ls_restrained_S_all     1.061
_refine_ls_number_reflns     3528
_refine_ls_number_parameters     220
_refine_ls_number_restraints     0
_refine_ls_hydrogen_treatment     mixed
_refine_ls_weighting_scheme     calc
_refine_ls_weighting_details
       'calc w = 1/[\s^2^(Fo^2^)+(0.0647P)^2^+0.0542P] where P=(Fo^2^+2Fc^2^)/3'
_atom_sites_solution_hydrogens     geom
_atom_sites_solution_primary     direct
_atom_sites_solution_secondary     difmap
_refine_ls_shift/su_max     0.002
_refine_ls_shift/su_mean     0.000
_refine_diff_density_max     0.313
_refine_diff_density_min     -0.252
_refine_ls_extinction_method     none
_refine_ls_extinction_coef     ?
loop_
    _atom_type_symbol
    _atom_type_description
    _atom_type_scat_dispersion_real
    _atom_type_scat_dispersion_imag
    _atom_type_scat_source
    'C' 'C' 0.0033 0.0016
                         'International Tables Vol C Tables 4.2.6.8 and 6.1.1.4'
    'H' 'H' 0.0000 0.0000
                         'International Tables Vol C Tables 4.2.6.8 and 6.1.1.4'
    'N' 'N' 0.0061 0.0033
                         'International Tables Vol C Tables 4.2.6.8 and 6.1.1.4'
    'O' 'O' 0.0106 0.0060
                         'International Tables Vol C Tables 4.2.6.8 and 6.1.1.4'
_computing_data_collection     'CrystalClear (Rigaku/MSC, 2005)'
_computing_cell_refinement     'CrystalClear (Rigaku/MSC, 2005)'
_computing_data_reduction     'CrystalStructure (Rigaku/MSC, 2005)'
_computing_structure_solution     'SHELXS97 (Sheldrick, 2008)'
_computing_structure_refinement     'SHELXL97 (Sheldrick, 2008)'
_computing_molecular_graphics     'SHELXTL (Sheldrick, 2008)'
_computing_publication_material     'SHELXTL (Sheldrick, 2008)'
loop_
    _atom_site_type_symbol
    _atom_site_label
    _atom_site_fract_x
    _atom_site_fract_y
    _atom_site_fract_z
    _atom_site_U_iso_or_equiv
    _atom_site_adp_type
    _atom_site_calc_flag
    _atom_site_refinement_flags
    _atom_site_occupancy
    _atom_site_disorder_assembly
    _atom_site_disorder_group
    O O1 0.70462(14) -0.28138(12) 0.19780(5) 0.0243(2) Uani d . 1 . .
    H H1 0.651(2) -0.228(2) 0.2486(10) 0.036 Uiso d . 1 . .
    O O2 0.54875(13) -0.02370(12) 0.31294(5) 0.0228(2) Uani d . 1 . .
    O O3 0.88960(13) 0.13445(13) 0.30456(5) 0.0267(2) Uani d . 1 . .
    O O4 0.83287(14) 0.32743(14) 0.40966(6) 0.0345(2) Uani d . 1 . .
    H H4 0.973(3) 0.242(3) 0.4146(10) 0.052 Uiso d . 1 . .
    O O5 0.21609(13) 0.11128(13) 0.44162(5) 0.0245(2) Uani d . 1 . .
    H H5 0.322(3) 0.069(2) 0.4029(10) 0.037 Uiso d . 1 . .
    N N1 0.81331(15) -0.03715(16) -0.07467(6) 0.0245(2) Uani d . 1 . .
    C C1 0.61529(16) 0.07774(16) 0.17518(7) 0.0172(2) Uani d . 1 . .
    C C2 0.60924(17) 0.23363(17) 0.11636(7) 0.0192(2) Uani d . 1 . .
    H H2 0.5611 0.3674 0.1342 0.023 Uiso calc R 1 . .
    C C3 0.66995(18) 0.19999(18) 0.03453(7) 0.0211(2) Uani d . 1 . .
    H H3 0.6602 0.3099 -0.0032 0.025 Uiso calc R 1 . .
    C C4 0.74787(17) -0.00015(18) 0.00592(7) 0.0203(2) Uani d . 1 . .
    C C5 0.75624(17) -0.15813(17) 0.06392(7) 0.0206(2) Uani d . 1 . .
    H H5A 0.8070 -0.2923 0.0461 0.025 Uiso calc R 1 . .
    C C6 0.69205(17) -0.12142(16) 0.14605(7) 0.0184(2) Uani d . 1 . .
    C C7 0.7924(2) 0.1273(2) -0.13552(7) 0.0286(3) Uani d . 1 . .
    H H7A 0.6454 0.2228 -0.1325 0.043 Uiso calc R 1 . .
    H H7B 0.8422 0.0720 -0.1902 0.043 Uiso calc R 1 . .
    H H7C 0.8754 0.1975 -0.1247 0.043 Uiso calc R 1 . .
    C C8 0.9050(2) -0.2431(2) -0.10245(8) 0.0283(3) Uani d . 1 . .
    H H8A 1.0167 -0.3284 -0.0704 0.042 Uiso calc R 1 . .
    H H8B 0.9627 -0.2441 -0.1604 0.042 Uiso calc R 1 . .
    H H8C 0.7975 -0.2956 -0.0953 0.042 Uiso calc R 1 . .
    C C9 0.54677(17) 0.11448(17) 0.26072(7) 0.0177(2) Uani d . 1 . .
    C C10 0.45044(17) 0.32664(16) 0.29110(6) 0.0165(2) Uani d . 1 . .
    C C11 0.24430(18) 0.44749(17) 0.28008(7) 0.0216(2) Uani d . 1 . .
    H H11 0.1761 0.4021 0.2476 0.026 Uiso calc R 1 . .
    C C12 0.13725(18) 0.63378(17) 0.31616(7) 0.0228(3) Uani d . 1 . .
    H H12 -0.0030 0.7156 0.3079 0.027 Uiso calc R 1 . .
    C C13 0.23498(18) 0.70024(17) 0.36419(7) 0.0226(3) Uani d . 1 . .
    H H13 0.1615 0.8270 0.3893 0.027 Uiso calc R 1 . .
    C C14 0.44038(18) 0.58132(17) 0.37548(7) 0.0204(2) Uani d . 1 . .
    H H14 0.5068 0.6272 0.4086 0.024 Uiso calc R 1 . .
    C C15 0.55075(17) 0.39511(16) 0.33878(6) 0.0168(2) Uani d . 1 . .
    C C16 0.77429(17) 0.27111(16) 0.34857(7) 0.0185(2) Uani d . 1 . .
    C C17 0.2575(2) 0.2154(2) 0.49935(7) 0.0287(3) Uani d . 1 . .
    H H17A 0.1589 0.3581 0.4986 0.043 Uiso calc R 1 . .
    H H17B 0.4004 0.2052 0.4851 0.043 Uiso calc R 1 . .
    H H17C 0.2418 0.1545 0.5541 0.043 Uiso calc R 1 . .
loop_
    _atom_site_aniso_label
    _atom_site_aniso_U_11
    _atom_site_aniso_U_22
    _atom_site_aniso_U_33
    _atom_site_aniso_U_12
    _atom_site_aniso_U_13
    _atom_site_aniso_U_23
    O1 0.0321(5) 0.0178(4) 0.0208(4) -0.0080(4) -0.0025(4) -0.0044(3)
    O2 0.0310(5) 0.0189(4) 0.0175(4) -0.0093(4) -0.0025(3) -0.0021(3)
    O3 0.0226(4) 0.0258(4) 0.0254(4) -0.0014(4) -0.0052(3) -0.0090(4)
    O4 0.0214(5) 0.0383(5) 0.0411(6) -0.0025(4) -0.0116(4) -0.0211(4)
    O5 0.0207(4) 0.0280(5) 0.0251(4) -0.0089(4) -0.0022(3) -0.0083(4)
    N1 0.0215(5) 0.0316(6) 0.0169(5) -0.0071(4) -0.0011(4) -0.0064(4)
    C1 0.0155(5) 0.0189(6) 0.0173(5) -0.0062(4) -0.0030(4) -0.0042(4)
    C2 0.0170(5) 0.0191(5) 0.0203(5) -0.0059(4) -0.0017(4) -0.0045(4)
    C3 0.0186(6) 0.0234(6) 0.0191(5) -0.0068(5) -0.0020(4) -0.0008(4)
    C4 0.0127(5) 0.0288(6) 0.0175(5) -0.0054(5) -0.0023(4) -0.0063(5)
    C5 0.0179(5) 0.0211(6) 0.0220(6) -0.0054(5) -0.0028(4) -0.0083(4)
    C6 0.0161(5) 0.0191(6) 0.0205(5) -0.0063(4) -0.0047(4) -0.0032(4)
    C7 0.0255(6) 0.0406(8) 0.0170(5) -0.0111(6) -0.0017(5) -0.0027(5)
    C8 0.0265(6) 0.0397(7) 0.0223(6) -0.0161(6) 0.0031(5) -0.0158(5)
    C9 0.0157(5) 0.0188(5) 0.0190(5) -0.0061(4) -0.0045(4) -0.0032(4)
    C10 0.0193(5) 0.0161(5) 0.0132(5) -0.0064(4) -0.0011(4) -0.0021(4)
    C11 0.0219(6) 0.0232(6) 0.0192(5) -0.0071(5) -0.0057(4) -0.0044(4)
    C12 0.0190(6) 0.0215(6) 0.0228(6) -0.0026(5) -0.0045(4) -0.0023(5)
    C13 0.0238(6) 0.0170(5) 0.0234(6) -0.0052(5) -0.0007(5) -0.0041(4)
    C14 0.0224(6) 0.0184(6) 0.0220(5) -0.0095(5) -0.0029(4) -0.0038(4)
    C15 0.0182(5) 0.0169(5) 0.0154(5) -0.0077(4) -0.0012(4) -0.0005(4)
    C16 0.0201(5) 0.0181(5) 0.0186(5) -0.0088(5) -0.0025(4) -0.0022(4)
    C17 0.0283(6) 0.0366(7) 0.0220(6) -0.0129(6) -0.0028(5) -0.0079(5)
_geom_special_details
;
All e.s.d.'s (except the e.s.d. in the dihedral angle between two l.s. planes)
are estimated using the full covariance matrix. The cell e.s.d.'s are taken
into account individually in the estimation of e.s.d.'s in distances, angles
and torsion angles; correlations between e.s.d.'s in cell parameters are only
used when they are defined by crystal symmetry. An approximate (isotropic)
treatment of cell e.s.d.'s is used for estimating e.s.d.'s involving l.s.
planes.
;
loop_
    _geom_bond_atom_site_label_1
    _geom_bond_atom_site_label_2
    _geom_bond_site_symmetry_2
    _geom_bond_distance
    _geom_bond_publ_flag
    O1 C6 . 1.3550(14) ?
    O1 H1 . 0.92(2) ?
    O2 C9 . 1.2561(14) ?
    O3 C16 . 1.2092(14) ?
    O4 C16 . 1.3240(14) ?
    O4 H4 . 0.94(2) ?
    O5 C17 . 1.4237(15) ?
    O5 H5 . 0.87(2) ?
    N1 C4 . 1.3569(15) ?
    N1 C8 . 1.4537(17) ?
    N1 C7 . 1.4587(17) ?
    C1 C2 . 1.4105(16) ?
    C1 C6 . 1.4258(16) ?
    C1 C9 . 1.4367(15) ?
    C2 C3 . 1.3699(16) ?
    C2 H2 . 0.9500 ?
    C3 C4 . 1.4281(17) ?
    C3 H3 . 0.9500 ?
    C4 C5 . 1.4101(17) ?
    C5 C6 . 1.3800(16) ?
    C5 H5A . 0.9500 ?
    C7 H7A . 0.9800 ?
    C7 H7B . 0.9800 ?
    C7 H7C . 0.9800 ?
    C8 H8A . 0.9800 ?
    C8 H8B . 0.9800 ?
    C8 H8C . 0.9800 ?
    C9 C10 . 1.5075(16) ?
    C10 C11 . 1.3919(16) ?
    C10 C15 . 1.4041(15) ?
    C11 C12 . 1.3892(17) ?
    C11 H11 . 0.9500 ?
    C12 C13 . 1.3850(17) ?
    C12 H12 . 0.9500 ?
    C13 C14 . 1.3862(17) ?
    C13 H13 . 0.9500 ?
    C14 C15 . 1.3950(16) ?
    C14 H14 . 0.9500 ?
    C15 C16 . 1.4928(16) ?
    C17 H17A . 0.9800 ?
    C17 H17B . 0.9800 ?
    C17 H17C . 0.9800 ?
loop_
    _geom_angle_atom_site_label_1
    _geom_angle_atom_site_label_2
    _geom_angle_atom_site_label_3
    _geom_angle_site_symmetry_1
    _geom_angle_site_symmetry_3
    _geom_angle
    _geom_angle_publ_flag
    C6 O1 H1 . . 105.2(9) ?
    C16 O4 H4 . . 109.9(10) ?
    C17 O5 H5 . . 109.8(10) ?
    C4 N1 C8 . . 120.41(11) ?
    C4 N1 C7 . . 121.24(10) ?
    C8 N1 C7 . . 118.35(10) ?
    C2 C1 C6 . . 116.93(10) ?
    C2 C1 C9 . . 122.49(10) ?
    C6 C1 C9 . . 120.58(10) ?
    C3 C2 C1 . . 122.67(10) ?
    C3 C2 H2 . . 118.7 ?
    C1 C2 H2 . . 118.7 ?
    C2 C3 C4 . . 120.04(11) ?
    C2 C3 H3 . . 120.0 ?
    C4 C3 H3 . . 120.0 ?
    N1 C4 C5 . . 121.05(11) ?
    N1 C4 C3 . . 120.88(11) ?
    C5 C4 C3 . . 118.07(10) ?
    C6 C5 C4 . . 121.21(11) ?
    C6 C5 H5A . . 119.4 ?
    C4 C5 H5A . . 119.4 ?
    O1 C6 C5 . . 117.56(10) ?
    O1 C6 C1 . . 121.36(10) ?
    C5 C6 C1 . . 121.08(11) ?
    N1 C7 H7A . . 109.5 ?
    N1 C7 H7B . . 109.5 ?
    H7A C7 H7B . . 109.5 ?
    N1 C7 H7C . . 109.5 ?
    H7A C7 H7C . . 109.5 ?
    H7B C7 H7C . . 109.5 ?
    N1 C8 H8A . . 109.5 ?
    N1 C8 H8B . . 109.5 ?
    H8A C8 H8B . . 109.5 ?
    N1 C8 H8C . . 109.5 ?
    H8A C8 H8C . . 109.5 ?
    H8B C8 H8C . . 109.5 ?
    O2 C9 C1 . . 122.52(10) ?
    O2 C9 C10 . . 116.45(9) ?
    C1 C9 C10 . . 120.82(10) ?
    C11 C10 C15 . . 119.40(10) ?
    C11 C10 C9 . . 117.74(10) ?
    C15 C10 C9 . . 122.31(10) ?
    C12 C11 C10 . . 120.65(11) ?
    C12 C11 H11 . . 119.7 ?
    C10 C11 H11 . . 119.7 ?
    C13 C12 C11 . . 120.03(11) ?
    C13 C12 H12 . . 120.0 ?
    C11 C12 H12 . . 120.0 ?
    C12 C13 C14 . . 119.83(11) ?
    C12 C13 H13 . . 120.1 ?
    C14 C13 H13 . . 120.1 ?
    C13 C14 C15 . . 120.80(11) ?
    C13 C14 H14 . . 119.6 ?
    C15 C14 H14 . . 119.6 ?
    C14 C15 C10 . . 119.28(10) ?
    C14 C15 C16 . . 120.61(10) ?
    C10 C15 C16 . . 120.10(10) ?
    O3 C16 O4 . . 123.78(11) ?
    O3 C16 C15 . . 123.12(10) ?
    O4 C16 C15 . . 113.10(10) ?
    O5 C17 H17A . . 109.5 ?
    O5 C17 H17B . . 109.5 ?
    H17A C17 H17B . . 109.5 ?
    O5 C17 H17C . . 109.5 ?
    H17A C17 H17C . . 109.5 ?
    H17B C17 H17C . . 109.5 ?
loop_
    _geom_torsion_atom_site_label_1
    _geom_torsion_atom_site_label_2
    _geom_torsion_atom_site_label_3
    _geom_torsion_atom_site_label_4
    _geom_torsion_site_symmetry_1
    _geom_torsion_site_symmetry_2
    _geom_torsion_site_symmetry_3
    _geom_torsion_site_symmetry_4
    _geom_torsion
    _geom_torsion_publ_flag
    C6 C1 C2 C3 . . . . 1.11(16) ?
    C9 C1 C2 C3 . . . . -178.47(10) ?
    C1 C2 C3 C4 . . . . -1.53(17) ?
    C8 N1 C4 C5 . . . . -3.56(16) ?
    C7 N1 C4 C5 . . . . 175.95(10) ?
    C8 N1 C4 C3 . . . . 175.95(10) ?
    C7 N1 C4 C3 . . . . -4.54(16) ?
    C2 C3 C4 N1 . . . . -178.45(10) ?
    C2 C3 C4 C5 . . . . 1.08(16) ?
    N1 C4 C5 C6 . . . . 179.25(10) ?
    C3 C4 C5 C6 . . . . -0.27(16) ?
    C4 C5 C6 O1 . . . . 179.85(10) ?
    C4 C5 C6 C1 . . . . -0.12(17) ?
    C2 C1 C6 O1 . . . . 179.77(9) ?
    C9 C1 C6 O1 . . . . -0.65(16) ?
    C2 C1 C6 C5 . . . . -0.27(16) ?
    C9 C1 C6 C5 . . . . 179.32(10) ?
    C2 C1 C9 O2 . . . . 178.74(10) ?
    C6 C1 C9 O2 . . . . -0.82(17) ?
    C2 C1 C9 C10 . . . . 4.21(16) ?
    C6 C1 C9 C10 . . . . -175.35(9) ?
    O2 C9 C10 C11 . . . . -97.87(12) ?
    C1 C9 C10 C11 . . . . 76.97(14) ?
    O2 C9 C10 C15 . . . . 73.53(14) ?
    C1 C9 C10 C15 . . . . -111.62(12) ?
    C15 C10 C11 C12 . . . . -0.42(16) ?
    C9 C10 C11 C12 . . . . 171.25(10) ?
    C10 C11 C12 C13 . . . . -0.52(17) ?
    C11 C12 C13 C14 . . . . 0.63(18) ?
    C12 C13 C14 C15 . . . . 0.20(17) ?
    C13 C14 C15 C10 . . . . -1.13(16) ?
    C13 C14 C15 C16 . . . . 177.71(10) ?
    C11 C10 C15 C14 . . . . 1.23(16) ?
    C9 C10 C15 C14 . . . . -170.04(10) ?
    C11 C10 C15 C16 . . . . -177.62(10) ?
    C9 C10 C15 C16 . . . . 11.12(15) ?
    C14 C15 C16 O3 . . . . -162.76(11) ?
    C10 C15 C16 O3 . . . . 16.06(16) ?
    C14 C15 C16 O4 . . . . 16.69(15) ?
    C10 C15 C16 O4 . . . . -164.48(10) ?
loop_
    _geom_hbond_atom_site_label_D
    _geom_hbond_atom_site_label_H
    _geom_hbond_atom_site_label_A
    _geom_hbond_site_symmetry_A
    _geom_hbond_distance_DH
    _geom_hbond_distance_HA
    _geom_hbond_distance_DA
    _geom_hbond_angle_DHA
    O1 H1 O2 . 0.92(2) 1.75(2) 2.589(2) 151.0(10)
    O4 H4 O5 1_655 0.94(2) 1.70(2) 2.631(2) 168(2)
    O5 H5 O2 . 0.87(2) 1.95(2) 2.815(2) 178(2)
    C7 H7B O3 2_755 0.98 2.54 3.463(2) 156
    C13 H13 O5 1_565 0.95 2.53 3.331(2) 142
