# Supplementary material for: 2-(4-Dimethyl­amino-2-hydroxy­benzoyl)benzoic acid methanol solvate
Source: Acta Crystallogr Sect E Struct Rep Online. 2008 Nov 22;64(Pt 12):o2419. doi: 10.1107/S1600536808038403 (PMC2959920; doi:10.1107/S1600536808038403)
Supplement: Supplementary file 2 [file e-64-o2419-Isup2.hkl]

# 
# h,k,l, Fc-squared, Fo-squared, sigma(Fo-squared) and status flag 
# 
data_I
_shelx_title ' r081030a in P-1' 
_shelx_refln_list_code          4 
_shelx_F_calc_maximum       61.18 
_exptl_crystal_F_000       336.00 
_reflns_d_resolution_high  0.7702 
 
loop_ 
 _symmetry_equiv_pos_as_xyz 
 'x, y, z' 
 '-x, -y, -z' 
 
_cell_length_a     7.1438 
_cell_length_b     7.3021 
_cell_length_c    16.6129 
_cell_angle_alpha  83.919 
_cell_angle_beta   80.213 
_cell_angle_gamma  64.936 
 
_shelx_F_squared_multiplier     1.000 
 
loop_ 
 _refln_index_h 
 _refln_index_k 
 _refln_index_l 
 _refln_F_squared_calc 
 _refln_F_squared_meas 
 _refln_F_squared_sigma 
 _refln_observed_status 
   1   0   0      995.22      942.13     12.11 o 
   2   0   0     3363.71     3130.87     56.26 o 
   3   0   0     1262.95     1254.70      9.87 o 
   4   0   0      165.38      173.00      2.74 o 
   5   0   0       46.74       41.64      1.92 o 
   6   0   0      152.38      145.97      3.87 o 
   7   0   0        4.38        2.07      1.20 o 
   8   0   0        0.25        0.96      0.93 o 
  -7   1   0       32.56       32.00      2.69 o 
  -6   1   0       35.86       40.22      2.58 o 
  -5   1   0      173.11      175.97      3.55 o 
  -4   1   0      292.10      297.82      5.49 o 
  -3   1   0      562.73      540.53      6.53 o 
  -2   1   0      599.98      552.67      6.79 o 
  -1   1   0      105.23      107.27      1.69 o 
   1   1   0       28.34       29.89      0.40 o 
   2   1   0      299.18      272.13      3.04 o 
   3   1   0      813.78      819.30     10.68 o 
   4   1   0      262.66      288.26      5.00 o 
   5   1   0       88.19       89.66      2.24 o 
   6   1   0        6.59        6.95      1.11 o 
   7   1   0       35.31       31.20      1.67 o 
   8   1   0        0.02        0.71      1.44 o 
  -7   2   0       16.50       20.63      3.03 o 
  -6   2   0        0.13        0.68      1.31 o 
  -5   2   0       56.46       58.03      2.77 o 
  -4   2   0       29.33       22.70      0.98 o 
  -3   2   0      595.33      625.91     10.17 o 
  -2   2   0      513.18      511.49      9.71 o 
  -1   2   0       16.46       12.49      0.42 o 
   0   2   0     1266.40     1098.24     15.73 o 
   1   2   0     1649.71     1491.72     23.05 o 
   2   2   0      191.96      174.90      1.83 o 
   3   2   0        9.29       10.00      0.44 o 
   4   2   0      341.55      359.87      5.62 o 
   5   2   0        1.56        4.04      1.27 o 
   6   2   0        0.14        0.94      0.63 o 
   7   2   0        2.90        3.71      1.38 o 
   8   2   0       16.65       15.92      1.78 o 
  -6   3   0      174.78      207.94     11.67 o 
  -5   3   0        4.86        4.70      1.75 o 
  -4   3   0        0.30        0.71      0.88 o 
  -3   3   0     1001.04     1079.27     26.39 o 
  -2   3   0       51.82       44.31      0.86 o 
  -1   3   0        2.11        1.75      0.37 o 
   0   3   0      193.27      234.57      2.89 o 
   1   3   0      219.50      222.87      3.92 o 
   2   3   0       71.28       72.78      0.89 o 
   3   3   0      142.07      152.53      2.61 o 
   4   3   0       40.30       38.53      1.03 o 
   5   3   0       89.43       92.33      2.56 o 
   6   3   0      144.05      148.56      3.70 o 
   7   3   0       51.56       48.77      2.05 o 
   8   3   0        2.99        3.16      1.19 o 
   9   3   0        4.07        2.84      1.43 o 
  -5   4   0        0.76        0.51      0.98 o 
  -4   4   0       16.61       18.33      2.27 o 
  -3   4   0      449.60      462.47     12.23 o 
  -2   4   0      211.91      209.12      4.02 o 
  -1   4   0       29.09       23.52      0.76 o 
   0   4   0       59.19       70.18      1.10 o 
   1   4   0        1.86        2.53      0.27 o 
   2   4   0       62.61       61.93      1.17 o 
   3   4   0        1.18        0.50      0.25 o 
   4   4   0       66.93       72.85      1.68 o 
   5   4   0        0.04        0.71      0.80 o 
   6   4   0       31.63       34.14      1.38 o 
   7   4   0      335.69      348.20      8.84 o 
   8   4   0       69.05       65.13      2.75 o 
   9   4   0        0.35        0.39      0.74 o 
  -5   5   0       17.85       17.97      3.09 o 
  -4   5   0        3.91        1.86      1.09 o 
  -3   5   0        8.28        7.39      3.80 o 
  -2   5   0      486.69      514.17     13.01 o 
  -1   5   0        3.38        2.40      0.64 o 
   0   5   0       39.08       45.49      1.38 o 
   1   5   0      313.27      333.09      7.58 o 
   2   5   0       28.63       26.45      0.61 o 
   3   5   0        7.25        7.35      0.42 o 
   4   5   0        9.72        9.65      0.65 o 
   5   5   0        0.00        0.35      0.53 o 
   6   5   0       40.08       42.78      1.49 o 
   7   5   0        4.33        4.41      1.07 o 
   8   5   0        6.37        4.88      1.96 o 
   9   5   0        0.00        0.07      0.89 o 
  -4   6   0       12.74       10.90      6.72 o 
  -3   6   0        6.84        5.62      3.20 o 
  -2   6   0       23.80       24.31      1.44 o 
  -1   6   0        4.50        5.71      2.24 o 
   0   6   0        5.42        6.18      0.98 o 
   1   6   0       70.81       69.37      2.06 o 
   2   6   0      184.92      188.78      2.48 o 
   3   6   0      110.66       99.34      2.09 o 
   4   6   0      232.22      219.63      4.76 o 
   5   6   0       94.38      109.39      3.88 o 
   6   6   0        5.37        4.25      2.12 o 
   7   6   0       15.63       18.06      1.35 o 
   8   6   0       27.87       31.07      6.09 o 
  -2   7   0      108.22      123.25      4.56 o 
  -1   7   0        6.76        6.50      3.21 o 
   0   7   0      108.03      109.29      5.51 o 
   1   7   0       11.06        9.58      1.00 o 
   2   7   0        2.37        2.11      1.17 o 
   3   7   0      203.31      206.76      4.75 o 
   4   7   0      940.39      908.79     28.46 o 
   5   7   0      196.13      200.68      5.63 o 
   6   7   0        7.97        7.81      4.56 o 
   7   7   0        1.25        0.99      1.27 o 
   8   7   0        0.03        0.45      1.29 o 
  -1   8   0       11.21        9.34      3.48 o 
   0   8   0       26.63       31.21      3.14 o 
   1   8   0        0.08       -0.18      1.57 o 
   2   8   0       16.47       16.33      1.57 o 
   3   8   0       30.18       31.12      1.97 o 
   4   8   0       10.92       10.50      1.91 o 
   5   8   0       18.11       19.75      3.16 o 
   6   8   0        5.67        5.10      2.61 o 
   7   8   0        3.99        1.99      4.00 o 
   2   9   0       39.16       36.16      9.51 o 
   3   9   0        4.01        4.32      2.66 o 
   4   9   0        4.44        4.93      3.37 o 
   5   9   0       10.27        8.05      6.68 o 
   6   9   0        0.72        1.09      1.73 o 
  -5  -9   1       61.63       62.71      3.99 o 
  -4  -9   1       38.13       36.91      2.78 o 
  -3  -9   1        0.21        0.20      1.18 o 
  -2  -9   1        7.12        5.36      3.54 o 
  -7  -8   1        0.70        1.27      1.86 o 
  -6  -8   1        8.85        4.89      4.08 o 
  -5  -8   1      224.20      226.78     11.97 o 
  -4  -8   1       41.88       37.57      2.11 o 
  -3  -8   1        1.78        1.95      1.35 o 
  -2  -8   1       30.58       31.47      1.66 o 
  -1  -8   1       44.27       45.27      3.37 o 
   0  -8   1       37.57       41.73      2.66 o 
   1  -8   1      273.53      318.07     19.63 o 
  -8  -7   1        0.40       -0.17      1.10 o 
  -7  -7   1       15.67       17.57      4.02 o 
  -6  -7   1       27.22       27.75      1.92 o 
  -5  -7   1        8.96        7.43      3.02 o 
  -4  -7   1       45.44       46.10      2.57 o 
  -3  -7   1       93.74       97.25      4.23 o 
  -2  -7   1      431.18      450.23     14.32 o 
  -1  -7   1        0.05        0.30      0.79 o 
   0  -7   1       22.08       23.04      1.85 o 
   1  -7   1      126.84      135.93      6.43 o 
   2  -7   1        1.39        1.50      1.58 o 
  -8  -6   1        1.61        0.78      1.37 o 
  -7  -6   1       11.74       11.70      2.09 o 
  -6  -6   1       11.63       12.54      1.33 o 
  -5  -6   1        9.70       10.05      1.58 o 
  -4  -6   1      382.95      402.82      9.15 o 
  -3  -6   1      144.49      129.73      4.71 o 
  -2  -6   1      936.86      937.17     13.54 o 
  -1  -6   1       13.75       11.96      0.79 o 
   0  -6   1        0.04        0.15      0.38 o 
   1  -6   1       98.39      101.17      3.99 o 
   2  -6   1        2.30        2.17      1.28 o 
   3  -6   1       39.53       40.59      2.06 o 
   4  -6   1       25.27       29.38      2.71 o 
  -8  -5   1      332.01      351.01      8.62 o 
  -7  -5   1      336.16      346.35     10.25 o 
  -6  -5   1       76.54       82.23      2.27 o 
  -5  -5   1        3.72        2.81      0.91 o 
  -4  -5   1      161.66      155.36      3.77 o 
  -3  -5   1        9.77        9.65      0.24 o 
  -2  -5   1      835.24      763.81     12.93 o 
  -1  -5   1      522.93      538.48      9.25 o 
   0  -5   1       50.78       51.91      1.06 o 
   1  -5   1       13.94       11.33      1.01 o 
   2  -5   1      312.77      331.81     14.11 o 
   3  -5   1        1.15        2.52      1.43 o 
   4  -5   1       14.73       16.42      1.74 o 
   5  -5   1      138.81      171.12     16.64 o 
  -9  -4   1        0.02        1.12      0.84 o 
  -8  -4   1       40.01       40.86      2.09 o 
  -7  -4   1        9.54        8.72      1.87 o 
  -6  -4   1       43.38       44.82      1.81 o 
  -5  -4   1      258.91      283.66      4.77 o 
  -4  -4   1       86.56       95.51      2.10 o 
  -3  -4   1       28.23       34.63      0.71 o 
  -2  -4   1       29.29       34.76      0.95 o 
  -1  -4   1      265.53      269.33      4.29 o 
   0  -4   1      195.92      194.88      2.46 o 
   1  -4   1      203.34      202.06      3.91 o 
   2  -4   1       39.81       41.36      2.19 o 
   3  -4   1      427.95      443.41     10.65 o 
   4  -4   1      101.24      103.67      4.06 o 
   5  -4   1        0.12       -0.01      0.99 o 
  -9  -3   1        5.95        9.02      2.73 o 
  -8  -3   1        0.82        1.55      1.10 o 
  -7  -3   1       37.63       38.25      1.74 o 
  -6  -3   1       10.03       10.84      1.65 o 
  -5  -3   1        0.21        0.36      0.64 o 
  -4  -3   1      156.49      158.11      2.50 o 
  -3  -3   1        9.02        5.38      0.52 o 
  -2  -3   1       99.33       87.33      1.84 o 
  -1  -3   1       45.23       43.53      0.54 o 
   0  -3   1        0.05        0.29      0.21 o 
   1  -3   1        1.34        0.64      0.21 o 
   2  -3   1      432.78      387.99      9.58 o 
   3  -3   1       14.99       14.76      1.70 o 
   4  -3   1       17.88       18.64      2.06 o 
   5  -3   1        0.46        0.63      0.79 o 
   6  -3   1       40.34       45.69      3.62 o 
  -8  -2   1       95.90       94.79      3.23 o 
  -7  -2   1        1.04        1.57      0.87 o 
  -6  -2   1       39.72       38.76      1.94 o 
  -5  -2   1        0.02        0.58      0.72 o 
  -4  -2   1      149.91      164.05      2.57 o 
  -3  -2   1     1571.05     1541.54     22.47 o 
  -2  -2   1      190.17      186.06      1.46 o 
   0  -2   1       82.42       78.94      1.34 o 
   1  -2   1      402.11      338.46      3.33 o 
   2  -2   1      185.72      211.79      3.12 o 
   3  -2   1       55.16       43.85      1.90 o 
   4  -2   1       14.12       10.64      1.11 o 
   5  -2   1       29.62       32.06      1.83 o 
   6  -2   1       82.96       92.60      4.70 o 
   7  -2   1        0.01        0.24      1.35 o 
  -8  -1   1        1.52        2.54      1.65 o 
  -7  -1   1        4.10        2.73      1.04 o 
  -6  -1   1      120.66      120.93      3.78 o 
  -5  -1   1        0.46        1.10      0.91 o 
  -4  -1   1        8.47        3.53      1.20 o 
  -3  -1   1     1933.44     1795.88     27.64 o 
  -2  -1   1       18.94       18.16      0.41 o 
  -1  -1   1     1728.86     1728.59     24.28 o 
   1  -1   1      398.16      370.23      3.43 o 
   2  -1   1      362.23      336.28      3.80 o 
   3  -1   1        3.33        6.78      0.52 o 
   4  -1   1      120.44      128.59      2.71 o 
   5  -1   1      271.66      264.86      5.53 o 
   6  -1   1      322.09      307.79     11.20 o 
   7  -1   1       13.10       14.07      5.83 o 
  -8   0   1        0.39        1.24      1.35 o 
  -7   0   1       33.18       27.25      2.84 o 
  -6   0   1       97.19       99.88      2.94 o 
  -5   0   1       13.56       11.76      1.33 o 
  -4   0   1      205.16      218.46      3.28 o 
  -3   0   1      127.41      122.56      1.61 o 
  -2   0   1      566.89      519.67      3.69 o 
  -1   0   1      186.65      184.51      1.30 o 
   1   0   1      243.96      235.66      1.61 o 
   2   0   1     2662.95     2529.35     26.54 o 
   3   0   1     2396.88     2393.47     23.43 o 
   4   0   1        0.75        0.59      0.38 o 
   5   0   1       23.27       22.00      1.38 o 
   6   0   1       36.88       39.49      1.66 o 
   7   0   1        2.35        1.26      1.07 o 
   8   0   1        7.27        6.97      3.37 o 
  -7   1   1       56.90       57.36      3.63 o 
  -6   1   1       41.22       44.95      2.46 o 
  -5   1   1       47.03       41.77      1.83 o 
  -4   1   1       74.68       77.91      1.89 o 
  -3   1   1       51.80       49.79      1.17 o 
  -2   1   1       19.15       17.77      0.61 o 
  -1   1   1      124.05      133.89      1.22 o 
   0   1   1      436.46      386.53      3.38 o 
   1   1   1      187.40      168.86      1.78 o 
   3   1   1      903.88      934.92     12.19 o 
   4   1   1      122.63      139.90      2.06 o 
   5   1   1       17.40       17.37      1.30 o 
   6   1   1        3.64        2.73      0.97 o 
   7   1   1        0.31        0.48      0.63 o 
   8   1   1        3.92        4.03      2.25 o 
  -7   2   1       14.64       16.68      2.87 o 
  -6   2   1        1.19        2.50      1.42 o 
  -5   2   1       17.77       20.61      1.50 o 
  -4   2   1     1051.46     1008.83     14.45 o 
  -3   2   1      554.85      560.56      6.77 o 
  -2   2   1      391.14      373.15      3.82 o 
  -1   2   1        3.57        3.62      0.46 o 
   0   2   1       20.09       25.12      0.43 o 
   1   2   1      177.94      164.86      1.83 o 
   2   2   1     1567.06     1507.41     31.38 o 
   3   2   1       24.86       33.47      0.68 o 
   4   2   1       27.41       26.18      0.95 o 
   5   2   1      354.39      333.70      7.20 o 
   6   2   1        1.71        1.30      0.79 o 
   7   2   1        9.36        5.90      1.36 o 
   8   2   1       42.13       44.76      2.31 o 
  -6   3   1      102.21      108.51      7.75 o 
  -5   3   1        9.85        9.03      5.14 o 
  -4   3   1       10.94       11.97      3.94 o 
  -3   3   1      173.90      156.20      3.83 o 
  -2   3   1       10.75       11.92      0.59 o 
  -1   3   1       48.78       74.59      1.64 o 
   0   3   1      412.60      447.20      3.23 o 
   1   3   1      233.04      211.94      1.59 o 
   2   3   1      198.13      169.32      2.28 o 
   3   3   1      409.84      420.90      4.27 o 
   4   3   1       28.87       22.73      0.81 o 
   5   3   1       93.49      101.61      2.82 o 
   6   3   1       88.61       95.03      2.83 o 
   7   3   1       10.94       13.47      1.74 o 
   8   3   1        5.43        3.61      1.99 o 
   9   3   1       15.09       10.37      3.87 o 
  -5   4   1       70.22       71.19      4.88 o 
  -4   4   1       10.84        9.82      2.12 o 
  -3   4   1       10.03        9.54      3.87 o 
  -2   4   1       13.45       12.28      0.50 o 
  -1   4   1      192.76      189.31      3.65 o 
   0   4   1      311.43      314.52      3.61 o 
   1   4   1       14.53       17.55      0.59 o 
   2   4   1      394.49      371.17      6.58 o 
   3   4   1        3.70        6.93      0.44 o 
   4   4   1      141.31      136.27      1.92 o 
   5   4   1        0.11        1.01      0.81 o 
   6   4   1        0.59        1.43      0.49 o 
   7   4   1        0.21        0.83      0.94 o 
   8   4   1        5.43        3.83      1.11 o 
   9   4   1        6.95        7.21      1.26 o 
  -5   5   1       18.49       16.06      7.18 o 
  -4   5   1       20.36       19.01      3.13 o 
  -3   5   1       23.59       23.43      1.71 o 
  -2   5   1       40.30       36.25      2.17 o 
  -1   5   1       10.40       10.36      1.18 o 
   0   5   1       33.00       36.18      0.99 o 
   1   5   1       11.79       12.39      0.51 o 
   2   5   1       36.05       32.99      0.70 o 
   3   5   1       40.73       45.95      0.83 o 
   4   5   1       25.80       31.54      0.75 o 
   5   5   1       11.16       10.33      0.85 o 
   6   5   1       11.57       13.42      1.02 o 
   7   5   1       14.39       11.36      1.28 o 
   8   5   1       10.00        9.27      1.62 o 
   9   5   1      125.83      119.73      4.63 o 
  -3   6   1       21.31       20.99      2.02 o 
  -2   6   1        0.46        0.19      0.71 o 
  -1   6   1        5.81        4.40      1.67 o 
   0   6   1       13.19       12.84      0.98 o 
   1   6   1       21.66       21.04      1.17 o 
   2   6   1        0.93        0.57      0.45 o 
   3   6   1      199.63      216.53      6.96 o 
   4   6   1      424.23      455.96      9.23 o 
   5   6   1        6.93        8.17      1.92 o 
   6   6   1      200.85      203.33      5.98 o 
   7   6   1       11.32       10.92      1.61 o 
   8   6   1       25.96       22.70      3.39 o 
  -2   7   1        0.03        0.49      1.03 o 
  -1   7   1        0.01        0.22      0.57 o 
   0   7   1        5.35        7.31      1.23 o 
   1   7   1        0.36        0.76      0.78 o 
   2   7   1        2.61        2.16      1.26 o 
   3   7   1       24.77       25.90      2.01 o 
   4   7   1      299.52      307.83      9.94 o 
   5   7   1        0.81        1.14      0.77 o 
   6   7   1      667.83      702.40     14.67 o 
   7   7   1       40.15       46.76      5.68 o 
   8   7   1        0.46        1.24      1.33 o 
  -1   8   1        4.17        2.73      3.27 o 
   0   8   1       95.68      107.94      4.18 o 
   1   8   1      149.45      167.68      6.43 o 
   2   8   1        7.13        6.28      2.68 o 
   3   8   1       59.88       59.17      3.79 o 
   4   8   1       15.49       12.45      4.69 o 
   5   8   1       13.94        9.62      5.74 o 
   6   8   1      243.14      241.13     15.28 o 
   7   8   1       81.41       75.24      4.49 o 
   2   9   1        8.00        5.78      5.65 o 
   3   9   1       54.87       63.95      3.50 o 
   4   9   1       37.13       37.50      3.08 o 
   5   9   1        7.75        4.70      3.70 o 
   6   9   1        4.97        3.60      3.23 o 
  -5  -9   2        2.60        2.35      1.86 o 
  -4  -9   2        0.93        0.38      1.72 o 
  -3  -9   2        0.06        0.36      1.27 o 
  -2  -9   2        0.67        2.46      1.49 o 
  -7  -8   2        7.76        7.16      5.39 o 
  -6  -8   2       25.29       25.90      4.50 o 
  -5  -8   2      154.90      174.46      5.94 o 
  -4  -8   2       14.23       16.39      1.85 o 
  -3  -8   2        0.37        0.74      0.88 o 
  -2  -8   2       13.08       14.25      1.85 o 
  -1  -8   2        4.03        3.54      3.34 o 
   0  -8   2       10.41        6.69      4.93 o 
   1  -8   2        3.37        2.90      2.51 o 
  -8  -7   2       58.35       61.68      4.24 o 
  -7  -7   2        4.55        4.53      3.42 o 
  -6  -7   2        0.63        0.90      1.03 o 
  -5  -7   2       60.67       62.29      3.46 o 
  -4  -7   2       28.83       31.71      2.05 o 
  -3  -7   2       68.46       69.74      3.32 o 
  -2  -7   2       19.44       14.10      1.51 o 
  -1  -7   2       22.63       22.72      1.38 o 
   0  -7   2        0.79        0.96      0.94 o 
   1  -7   2       22.55       20.36      4.71 o 
   2  -7   2        0.78       -0.17      1.39 o 
  -8  -6   2        0.03        0.18      1.07 o 
  -7  -6   2        2.99        3.06      1.86 o 
  -6  -6   2       16.10       12.63      1.70 o 
  -5  -6   2        4.20        4.96      2.76 o 
  -4  -6   2       39.27       38.15      1.85 o 
  -3  -6   2      147.26      159.37      4.39 o 
  -2  -6   2      544.99      512.32     12.87 o 
  -1  -6   2        0.15        0.29      0.47 o 
   0  -6   2      540.45      548.03     11.43 o 
   1  -6   2        0.03        0.70      0.72 o 
   2  -6   2       63.43       64.89      3.10 o 
   3  -6   2       50.23       52.52      3.49 o 
  -8  -5   2       22.72       23.82      1.60 o 
  -7  -5   2        0.37       -0.08      0.80 o 
  -6  -5   2      177.26      197.41      3.75 o 
  -5  -5   2       75.84       86.52      2.36 o 
  -4  -5   2        0.02        0.17      0.23 o 
  -3  -5   2        3.31        3.16      1.23 o 
  -2  -5   2       94.41      102.32      3.53 o 
  -1  -5   2        7.07        6.31      0.54 o 
   0  -5   2      988.64      953.43      8.62 o 
   1  -5   2      279.19      272.36      5.39 o 
   2  -5   2        0.53        1.52      0.97 o 
   3  -5   2       17.32       16.36      1.61 o 
   4  -5   2        5.12        3.66      1.53 o 
   5  -5   2       40.94       43.88      5.80 o 
  -8  -4   2       27.86       29.75      2.32 o 
  -7  -4   2        8.91        8.36      1.86 o 
  -6  -4   2      259.72      283.30      6.94 o 
  -5  -4   2       76.72       79.52      2.49 o 
  -4  -4   2       35.13       36.83      0.98 o 
  -3  -4   2       11.78       18.51      0.83 o 
  -2  -4   2       45.47       45.84      1.73 o 
  -1  -4   2       84.26       91.80      1.59 o 
   0  -4   2       73.32       72.08      1.13 o 
   1  -4   2        3.22        2.38      0.33 o 
   2  -4   2        5.54        5.94      1.26 o 
   3  -4   2       12.53       11.01      4.32 o 
   4  -4   2        0.89        1.47      1.36 o 
   5  -4   2       48.51       47.12      2.81 o 
  -8  -3   2       14.08       11.00      3.28 o 
  -7  -3   2       11.89       13.43      1.46 o 
  -6  -3   2       71.20       70.75      1.97 o 
  -5  -3   2       86.12       83.11      2.21 o 
  -4  -3   2      145.01      129.66      2.27 o 
  -3  -3   2      449.99      482.23      6.90 o 
  -2  -3   2        2.19        2.21      0.18 o 
  -1  -3   2       11.12       12.41      0.51 o 
   0  -3   2      302.81      291.83      2.64 o 
   1  -3   2      114.75      111.67      2.34 o 
   2  -3   2       11.88        7.92      2.70 o 
   3  -3   2       25.57       25.34      2.36 o 
   4  -3   2        0.16       -0.03      0.95 o 
   5  -3   2        0.15        1.06      1.18 o 
   6  -3   2        2.59        1.77      1.69 o 
  -8  -2   2        6.42        4.67      1.45 o 
  -7  -2   2       95.55      100.80      3.73 o 
  -6  -2   2        1.53        2.14      0.90 o 
  -5  -2   2       22.35       21.28      1.17 o 
  -4  -2   2        7.05        9.39      0.83 o 
  -3  -2   2       45.63       37.27      0.77 o 
  -2  -2   2      343.22      329.80      3.28 o 
  -1  -2   2     1089.15     1049.49     10.45 o 
   0  -2   2      745.31      661.09      4.15 o 
   1  -2   2      332.30      287.00      3.50 o 
   2  -2   2      628.36      639.21     11.47 o 
   3  -2   2        0.00        0.28      0.96 o 
   4  -2   2       46.04       44.20      2.70 o 
   5  -2   2       83.74       77.59      3.83 o 
   6  -2   2       32.34       35.14      2.50 o 
   7  -2   2       11.57        9.83      2.33 o 
  -8  -1   2       67.72       68.82      4.39 o 
  -7  -1   2       52.79       54.83      2.65 o 
  -6  -1   2      206.81      204.92      5.15 o 
  -5  -1   2       11.29       11.97      1.22 o 
  -4  -1   2       12.78        8.97      0.84 o 
  -3  -1   2      381.92      352.67      5.90 o 
  -2  -1   2      466.94      431.70      3.13 o 
  -1  -1   2        3.58        3.98      0.22 o 
   0  -1   2        1.84        1.34      0.26 o 
   1  -1   2      197.32      177.75      1.31 o 
   2  -1   2        0.22        0.25      0.14 o 
   3  -1   2        0.01        0.17      0.37 o 
   4  -1   2        2.75        2.77      0.82 o 
   5  -1   2       51.06       52.21      1.46 o 
   6  -1   2        0.06       -0.50      1.23 o 
   7  -1   2      127.78      135.55      5.39 o 
  -8   0   2        4.47        4.06      2.52 o 
  -7   0   2        1.28        0.83      0.93 o 
  -6   0   2        1.57        0.84      0.81 o 
  -5   0   2       36.63       31.26      1.50 o 
  -4   0   2       22.60       22.51      1.05 o 
  -3   0   2      335.84      375.93      4.38 o 
  -2   0   2       65.77       53.78      0.74 o 
  -1   0   2      167.13      145.81      2.20 o 
   0   0   2      360.05      342.00      3.48 o 
   1   0   2     2122.74     1961.42     28.15 o 
   3   0   2       70.74       66.57      1.06 o 
   4   0   2      436.68      433.78      7.63 o 
   5   0   2      149.59      142.94      2.68 o 
   6   0   2       10.73        9.58      1.16 o 
   7   0   2      202.00      202.68      7.80 o 
   8   0   2       46.29       37.51      2.64 o 
  -7   1   2       49.58       54.87      5.03 o 
  -6   1   2        7.08        4.26      1.77 o 
  -5   1   2      142.95      137.26      3.53 o 
  -4   1   2       48.36       51.30      1.49 o 
  -3   1   2        5.15        7.02      0.55 o 
  -2   1   2      587.12      585.02      9.44 o 
  -1   1   2     1005.13      932.65     11.79 o 
   0   1   2     1808.40     1530.35     21.79 o 
   1   1   2       13.40       10.69      0.32 o 
   3   1   2      470.68      473.86      4.68 o 
   4   1   2     2846.65     2760.84     23.19 o 
   5   1   2       92.53      102.31      2.85 o 
   6   1   2        1.95        2.51      1.22 o 
   7   1   2       35.60       33.27      1.94 o 
   8   1   2       12.09       12.03      1.81 o 
  -7   2   2        0.43        0.75      1.53 o 
  -6   2   2       11.48        9.66      1.99 o 
  -5   2   2       29.04       29.16      1.87 o 
  -4   2   2        8.09        6.32      0.78 o 
  -3   2   2       38.43       39.52      0.98 o 
  -2   2   2      666.74      684.83      9.60 o 
  -1   2   2     2799.09     2729.18     25.77 o 
   0   2   2       63.95       56.41      0.66 o 
   1   2   2      250.58      221.98      1.64 o 
   2   2   2       99.63      102.37      1.36 o 
   3   2   2       40.79       31.77      0.66 o 
   4   2   2      779.88      801.73      9.86 o 
   5   2   2      345.46      369.11      7.81 o 
   6   2   2        6.95        6.80      1.88 o 
   7   2   2        1.54        1.28      0.96 o 
   8   2   2        3.76        2.59      1.19 o 
   9   2   2       10.24       10.36      2.36 o 
  -6   3   2        6.19       10.08      2.38 o 
  -5   3   2       24.22       21.49      1.78 o 
  -4   3   2       97.44       98.10      2.99 o 
  -3   3   2        2.01        1.92      0.57 o 
  -2   3   2      115.24      127.44      2.85 o 
  -1   3   2     1749.91     1780.52     35.09 o 
   0   3   2        0.04        0.88      0.50 o 
   1   3   2        0.33        0.69      0.22 o 
   2   3   2        0.01        0.16      0.25 o 
   3   3   2       69.48       72.26      1.38 o 
   4   3   2       78.96      108.28      2.22 o 
   5   3   2       13.64       11.84      0.95 o 
   6   3   2       16.56       16.85      1.18 o 
   7   3   2      311.57      320.97      9.71 o 
   8   3   2        9.18        7.20      3.15 o 
   9   3   2        7.27        5.05      2.52 o 
  -5   4   2       54.86       53.24      4.45 o 
  -4   4   2       45.71       49.54      2.45 o 
  -3   4   2       39.55       42.05      2.12 o 
  -2   4   2       63.80       58.60      1.39 o 
  -1   4   2       40.01       54.19      1.62 o 
   0   4   2      116.97      135.11      2.38 o 
   1   4   2       70.74      108.84      1.82 o 
   2   4   2        0.13        0.44      0.28 o 
   3   4   2        3.87        5.45      0.38 o 
   4   4   2      134.59      158.16      2.34 o 
   5   4   2       40.50       41.44      1.56 o 
   6   4   2       39.68       41.46      2.37 o 
   7   4   2       65.41       66.41      2.75 o 
   8   4   2        0.77        1.14      0.73 o 
   9   4   2        9.81        5.92      2.31 o 
  -4   5   2       31.03       31.84      3.00 o 
  -3   5   2       55.26       51.41      2.36 o 
  -2   5   2      199.30      213.13     11.02 o 
  -1   5   2       10.19       11.48      1.15 o 
   0   5   2       49.64       52.67      1.69 o 
   1   5   2        0.39        0.86      0.37 o 
   2   5   2        0.13        0.43      0.31 o 
   3   5   2      375.57      385.38      6.22 o 
   4   5   2       95.32      103.28      1.62 o 
   5   5   2      179.47      177.42      2.26 o 
   6   5   2        8.37        8.31      1.55 o 
   7   5   2        9.04        9.07      0.97 o 
   8   5   2       30.26       25.63      2.93 o 
   9   5   2       16.12       12.13      1.89 o 
  -3   6   2       13.62        6.52      4.58 o 
  -2   6   2       11.34       11.26      1.15 o 
  -1   6   2       11.97       10.00      0.93 o 
   0   6   2      222.90      221.73      5.06 o 
   1   6   2       39.13       37.63      1.63 o 
   2   6   2       41.17       43.90      1.14 o 
   3   6   2       84.84       90.64      1.72 o 
   4   6   2       31.15       31.08      1.07 o 
   5   6   2       70.71       73.04      1.59 o 
   6   6   2        8.27        7.54      1.07 o 
   7   6   2        1.53        1.62      1.22 o 
   8   6   2       52.86       50.51      3.89 o 
  -2   7   2       47.59       58.21      3.21 o 
  -1   7   2        9.51       11.13      1.62 o 
   0   7   2      103.73      102.74      3.85 o 
   1   7   2       91.22       86.15      2.82 o 
   2   7   2       14.66       15.21      0.91 o 
   3   7   2        2.58        3.58      1.66 o 
   4   7   2      202.90      225.44      7.51 o 
   5   7   2      263.39      276.33     10.82 o 
   6   7   2      142.96      138.53      6.63 o 
   7   7   2       40.27       47.97      5.46 o 
   8   7   2       11.39        7.93      6.99 o 
  -1   8   2        3.71        2.79      4.25 o 
   0   8   2        0.00        0.43      0.93 o 
   1   8   2        5.98        4.37      1.72 o 
   2   8   2       47.32       51.69      2.77 o 
   3   8   2       17.70       21.53      1.85 o 
   4   8   2       42.76       42.70      4.35 o 
   5   8   2       22.60       22.28      3.72 o 
   6   8   2       82.74       85.27      4.61 o 
   7   8   2        4.30        1.34      1.53 o 
   2   9   2      236.15      281.10     13.05 o 
   3   9   2       36.63       35.35      2.32 o 
   4   9   2        3.76        2.15      1.63 o 
   5   9   2       46.66       43.14      4.14 o 
   6   9   2        0.30        0.95      1.27 o 
  -5  -9   3        8.72        4.12      4.06 o 
  -4  -9   3        0.30        1.51      1.63 o 
  -3  -9   3        0.51        0.84      1.06 o 
  -2  -9   3       89.14       81.00      5.09 o 
  -7  -8   3       11.45        8.70      7.21 o 
  -6  -8   3        1.63        0.73      1.33 o 
  -5  -8   3       10.11        8.04      4.08 o 
  -4  -8   3       16.35       16.23      1.98 o 
  -3  -8   3        1.56        0.25      1.48 o 
  -2  -8   3       15.66       15.19      3.30 o 
  -1  -8   3       25.09       25.00      2.67 o 
   0  -8   3        2.14        1.66      1.56 o 
  -7  -7   3        0.01        0.41      0.75 o 
  -6  -7   3        2.19        1.89      1.02 o 
  -5  -7   3       12.92       13.98      1.71 o 
  -4  -7   3       16.90       21.60      2.43 o 
  -3  -7   3       17.95       17.32      1.42 o 
  -2  -7   3        7.00        5.61      3.01 o 
  -1  -7   3       37.88       38.76      1.72 o 
   0  -7   3       43.06       42.35      2.73 o 
   1  -7   3        1.08       -0.01      1.43 o 
   2  -7   3        9.73        5.86      3.54 o 
  -8  -6   3       39.55       42.71      3.14 o 
  -7  -6   3        0.96        0.58      1.03 o 
  -6  -6   3        0.37        0.52      0.84 o 
  -5  -6   3       43.29       42.78      2.02 o 
  -4  -6   3        4.95        3.23      1.32 o 
  -3  -6   3        4.25        4.06      1.51 o 
  -2  -6   3        0.53        0.80      0.79 o 
  -1  -6   3      268.28      259.50      7.50 o 
   0  -6   3      518.60      514.01     14.41 o 
   1  -6   3       26.02       26.74      1.82 o 
   2  -6   3       11.87       11.75      2.68 o 
   3  -6   3        0.89        0.79      1.01 o 
  -8  -5   3       39.95       39.60      1.87 o 
  -7  -5   3       47.07       46.29      2.49 o 
  -6  -5   3        0.73        0.84      0.86 o 
  -5  -5   3        0.00        0.46      0.80 o 
  -4  -5   3        3.27        3.74      0.54 o 
  -3  -5   3        3.40        3.31      1.20 o 
  -2  -5   3        2.31        4.84      1.83 o 
  -1  -5   3      601.58      604.22      6.89 o 
   0  -5   3      654.73      627.24      9.08 o 
   1  -5   3        2.53        2.59      0.81 o 
   2  -5   3        1.10        1.29      1.82 o 
   3  -5   3       29.45       30.76      1.67 o 
   4  -5   3        0.96        0.79      1.04 o 
   5  -5   3       27.32       28.23      2.07 o 
  -8  -4   3        3.25        3.34      1.39 o 
  -7  -4   3       85.16       85.87      3.03 o 
  -6  -4   3        1.02        0.77      0.80 o 
  -5  -4   3       80.77       71.33      2.14 o 
  -4  -4   3      977.12     1106.78     24.48 o 
  -3  -4   3      927.39      938.99     22.26 o 
  -2  -4   3      159.41      156.82      4.62 o 
  -1  -4   3       54.63       60.73      0.91 o 
   0  -4   3      243.09      213.65      3.11 o 
   1  -4   3        0.65        0.42      0.36 o 
   2  -4   3      917.79      899.87     36.59 o 
   3  -4   3       88.15       85.30      2.61 o 
   4  -4   3       21.21       20.01      1.93 o 
   5  -4   3       91.06      105.25      4.51 o 
  -8  -3   3        1.55        1.31      0.98 o 
  -7  -3   3        1.21        1.57      0.79 o 
  -6  -3   3       17.04       16.72      1.54 o 
  -5  -3   3      173.90      166.63      3.36 o 
  -4  -3   3      417.67      450.11      5.92 o 
  -3  -3   3      274.39      289.91      3.82 o 
  -2  -3   3      391.85      380.60      6.26 o 
  -1  -3   3      233.03      201.29      2.37 o 
   0  -3   3       17.04       21.82      0.92 o 
   1  -3   3       77.16       78.00      1.44 o 
   2  -3   3        0.00        0.94      1.00 o 
   3  -3   3      294.59      305.73      5.95 o 
   4  -3   3       44.24       47.78      2.27 o 
   5  -3   3       68.89       72.38      3.35 o 
   6  -3   3       19.22       25.91      2.72 o 
  -8  -2   3        3.84        2.46      1.18 o 
  -7  -2   3       88.01       89.14      3.46 o 
  -6  -2   3       69.25       74.91      2.12 o 
  -5  -2   3       15.69       19.17      1.09 o 
  -4  -2   3      109.79      113.33      2.60 o 
  -3  -2   3       24.23       24.61      0.72 o 
  -2  -2   3        0.83        0.16      0.17 o 
  -1  -2   3      547.91      510.36      4.62 o 
   0  -2   3      181.54      174.70      3.41 o 
   1  -2   3      570.29      517.39      4.11 o 
   2  -2   3        7.10        7.57      1.61 o 
   3  -2   3        0.44        1.25      0.87 o 
   4  -2   3      133.70      123.23      3.38 o 
   5  -2   3       18.90       13.75      2.55 o 
   6  -2   3       38.97       39.44      3.35 o 
   7  -2   3       17.50        9.05      1.92 o 
  -8  -1   3       25.87       27.77      3.43 o 
  -7  -1   3        6.91        8.89      1.84 o 
  -6  -1   3        2.02        3.24      1.40 o 
  -5  -1   3        2.73        2.27      0.94 o 
  -4  -1   3      301.75      309.22      4.96 o 
  -3  -1   3       21.69       21.20      0.74 o 
  -2  -1   3      705.69      672.04      6.31 o 
   0  -1   3       22.94       29.74      0.57 o 
   1  -1   3     2858.05     2455.34     25.34 o 
   2  -1   3      782.08      827.71     11.29 o 
   3  -1   3      194.00      212.06      4.08 o 
   4  -1   3        1.32        0.36      0.32 o 
   5  -1   3       58.81       52.81      1.34 o 
   6  -1   3      151.99      127.60      5.18 o 
   7  -1   3       22.69       16.69      3.05 o 
  -8   0   3       24.60       24.22      4.31 o 
  -7   0   3       34.86       31.64      2.61 o 
  -6   0   3       38.56       37.56      1.84 o 
  -5   0   3       10.93       11.51      1.34 o 
  -4   0   3        1.86        2.60      0.78 o 
  -3   0   3      429.02      485.53      6.09 o 
  -2   0   3      832.81      831.67      7.06 o 
  -1   0   3        2.14        1.73      0.31 o 
   0   0   3     1613.82     1409.67     34.61 o 
   1   0   3      282.54      259.34      3.12 o 
   2   0   3      108.02      105.58      1.42 o 
   3   0   3     1496.06     1522.53     17.16 o 
   4   0   3      128.01      166.31      2.67 o 
   5   0   3       87.43       89.22      2.00 o 
   6   0   3       14.89        9.70      1.49 o 
   7   0   3        2.15        1.49      1.20 o 
   8   0   3       54.84       53.66      3.72 o 
  -7   1   3       13.52       11.62      2.90 o 
  -6   1   3        9.31       10.75      1.75 o 
  -5   1   3       88.88       80.18      1.98 o 
  -4   1   3      142.39      143.95      2.48 o 
  -3   1   3       52.89       56.71      1.27 o 
  -2   1   3      495.94      482.50      4.21 o 
  -1   1   3      557.99      498.70      4.71 o 
   0   1   3     1463.90     1280.17     50.05 o 
   1   1   3       66.92       66.55      1.04 o 
   2   1   3       69.86       67.04      0.76 o 
   3   1   3      436.55      409.09      4.26 o 
   4   1   3     2105.87     2170.66     27.86 o 
   5   1   3       99.25      105.91      3.02 o 
   6   1   3      391.28      405.21      8.14 o 
   7   1   3        2.00        1.42      0.76 o 
   8   1   3        9.29        8.68      2.83 o 
  -7   2   3      129.43      165.21      7.72 o 
  -6   2   3        5.86        7.38      3.80 o 
  -5   2   3       83.99       82.81      4.61 o 
  -4   2   3      526.30      555.52      4.83 o 
  -3   2   3       46.56       48.03      1.06 o 
  -2   2   3       43.32       48.14      1.08 o 
  -1   2   3      126.56      161.20      1.77 o 
   0   2   3      879.47      840.68      8.08 o 
   1   2   3      394.67      381.01      5.77 o 
   2   2   3      201.35      213.69      2.54 o 
   3   2   3      268.54      280.31      2.85 o 
   4   2   3     1525.55     1493.25     20.44 o 
   5   2   3      148.52      153.95      4.00 o 
   6   2   3      148.06      144.35      4.08 o 
   7   2   3       27.35       23.24      1.62 o 
   8   2   3        4.01        2.72      1.82 o 
   9   2   3       46.12       50.05      3.61 o 
  -6   3   3        6.38        7.23      4.32 o 
  -5   3   3       21.58       19.55      2.88 o 
  -4   3   3      203.84      202.84      6.88 o 
  -3   3   3      648.16      635.21     12.85 o 
  -2   3   3      157.39      164.07      2.93 o 
  -1   3   3        4.21        5.28      0.53 o 
   0   3   3     2529.99     2349.86     62.03 o 
   1   3   3     1538.57     1568.78     25.39 o 
   2   3   3      536.91      542.38      4.29 o 
   3   3   3     1038.41     1086.84     12.84 o 
   4   3   3       57.62       66.66      1.25 o 
   5   3   3       67.66       64.44      1.99 o 
   6   3   3      537.38      564.75     11.04 o 
   7   3   3      196.50      194.93      6.15 o 
   8   3   3        0.24        1.12      0.97 o 
   9   3   3        3.57        4.55      1.97 o 
  -5   4   3        0.31        1.72      1.32 o 
  -4   4   3       41.95       40.21      2.20 o 
  -3   4   3      389.68      388.68      7.36 o 
  -2   4   3       23.85       23.78      0.85 o 
  -1   4   3      148.62      158.69      3.00 o 
   0   4   3      316.28      316.76      4.82 o 
   1   4   3      161.32      170.63      2.46 o 
   2   4   3       77.04       76.78      1.44 o 
   3   4   3       29.95       31.54      0.73 o 
   4   4   3       92.47      100.91      1.93 o 
   5   4   3       61.37       60.89      1.85 o 
   6   4   3      145.89      135.27      3.31 o 
   7   4   3      285.22      304.43     10.85 o 
   8   4   3       11.78       10.36      2.49 o 
   9   4   3       13.43        9.41      6.18 o 
  -4   5   3        2.78        1.66      1.75 o 
  -3   5   3      176.63      168.68      5.97 o 
  -2   5   3        1.16        2.59      1.13 o 
  -1   5   3      115.33      111.76      2.27 o 
   0   5   3        1.10        1.09      0.59 o 
   1   5   3       20.28       23.60      0.89 o 
   2   5   3       47.64       48.06      0.97 o 
   3   5   3      261.04      248.68      4.38 o 
   4   5   3       29.54       22.92      0.69 o 
   5   5   3      149.35      149.96      1.95 o 
   6   5   3      171.84      169.57      4.53 o 
   7   5   3       11.80       11.14      1.70 o 
   8   5   3      118.47      118.79      5.44 o 
   9   5   3        0.05        0.57      1.08 o 
  -3   6   3        9.23        3.92      3.16 o 
  -2   6   3       36.35       30.21      1.48 o 
  -1   6   3        0.02        0.62      0.53 o 
   0   6   3        0.23        0.48      0.54 o 
   1   6   3        5.52        4.72      1.38 o 
   2   6   3        0.00        0.06      0.31 o 
   3   6   3       63.37       64.82      1.72 o 
   4   6   3       46.00       43.41      1.28 o 
   5   6   3        0.27        0.44      0.27 o 
   6   6   3       14.90       14.91      1.38 o 
   7   6   3        4.56        3.03      1.85 o 
   8   6   3       16.30       15.68      1.55 o 
  -2   7   3       19.76       22.27      1.98 o 
  -1   7   3       42.18       47.49      2.37 o 
   0   7   3       86.86       78.80      2.99 o 
   1   7   3      120.02      115.87      3.12 o 
   2   7   3        0.01        0.41      0.42 o 
   3   7   3      114.98      112.83      2.28 o 
   4   7   3      264.72      284.87      9.43 o 
   5   7   3        1.99        1.93      2.50 o 
   6   7   3       76.18       75.64      4.81 o 
   7   7   3      218.76      241.24      9.66 o 
   8   7   3      332.81      327.41     11.94 o 
  -1   8   3       11.29       15.27      2.91 o 
   0   8   3        0.65        1.88      1.22 o 
   1   8   3       15.70       10.50      2.03 o 
   2   8   3       27.63       31.09      1.88 o 
   3   8   3        4.69        2.60      2.22 o 
   4   8   3       20.86       18.93      1.88 o 
   5   8   3        1.16        1.46      1.06 o 
   6   8   3        3.27        2.49      2.05 o 
   7   8   3       10.95        7.81      3.40 o 
   2   9   3        2.77        1.04      1.37 o 
   3   9   3       40.67       41.36      3.85 o 
   4   9   3       31.80       35.31      2.57 o 
   5   9   3      221.71      233.67     11.03 o 
   6   9   3       10.42        8.93      6.56 o 
  -4  -9   4        0.05       -0.38      1.21 o 
  -3  -9   4        0.97        0.86      1.04 o 
  -6  -8   4        1.79        2.43      1.55 o 
  -5  -8   4       45.57       42.89      2.44 o 
  -4  -8   4       62.17       67.68      3.65 o 
  -3  -8   4       21.70       23.63      2.07 o 
  -2  -8   4        0.64        0.94      0.67 o 
  -1  -8   4        3.89        2.42      1.69 o 
   0  -8   4        0.60        0.97      0.90 o 
  -7  -7   4        1.78        0.64      1.65 o 
  -6  -7   4       34.22       32.33      2.65 o 
  -5  -7   4        0.03       -0.04      1.16 o 
  -4  -7   4        0.40       -0.34      1.24 o 
  -3  -7   4       16.22       18.08      1.62 o 
  -2  -7   4       63.78       61.35      4.19 o 
  -1  -7   4        0.30        0.32      0.95 o 
   0  -7   4       24.06       26.30      2.07 o 
   1  -7   4       34.90       32.51      3.08 o 
   2  -7   4       27.46       27.27      3.24 o 
  -8  -6   4       42.39       38.77      2.53 o 
  -7  -6   4        1.63        2.41      1.53 o 
  -6  -6   4       12.27       10.15      1.62 o 
  -5  -6   4       86.85       88.93      4.56 o 
  -4  -6   4       72.15       72.84      2.59 o 
  -3  -6   4       76.38       74.83      2.96 o 
  -2  -6   4      129.10      135.30      4.31 o 
  -1  -6   4        5.61        5.59      2.12 o 
   0  -6   4        2.29        1.48      0.97 o 
   1  -6   4       38.99       39.97      1.99 o 
   2  -6   4       32.81       33.13      1.86 o 
   3  -6   4       45.66       48.84      3.34 o 
  -8  -5   4       20.01       18.04      2.30 o 
  -7  -5   4       72.22       77.09      3.00 o 
  -6  -5   4       53.12       54.23      2.19 o 
  -5  -5   4       12.26       10.72      0.93 o 
  -4  -5   4       56.63       70.30      1.50 o 
  -3  -5   4        4.51        4.54      1.33 o 
  -2  -5   4      125.03      136.83      4.18 o 
  -1  -5   4       44.53       51.38      1.94 o 
   0  -5   4       87.80       90.43      1.81 o 
   1  -5   4      530.33      552.28     12.98 o 
   2  -5   4     2353.43     2322.21     28.29 o 
   3  -5   4        8.26        7.64      2.28 o 
   4  -5   4       84.94       83.63      5.55 o 
  -8  -4   4       39.32       39.85      2.18 o 
  -7  -4   4        3.11        2.61      1.01 o 
  -6  -4   4        1.45        2.40      0.82 o 
  -5  -4   4       15.49       17.74      1.41 o 
  -4  -4   4      175.89      180.48      4.29 o 
  -3  -4   4        1.38        0.47      0.22 o 
  -2  -4   4       76.09       89.65      2.45 o 
  -1  -4   4       50.35       58.35      1.81 o 
   0  -4   4       14.72       13.32      0.49 o 
   1  -4   4       42.04       36.70      0.94 o 
   2  -4   4      189.02      195.93      4.28 o 
   3  -4   4       31.54       31.36      2.42 o 
   4  -4   4      112.67      106.00      4.44 o 
   5  -4   4      115.42      119.61      7.05 o 
  -8  -3   4        0.63        0.14      0.84 o 
  -7  -3   4        3.58        2.12      1.23 o 
  -6  -3   4        6.44        4.92      1.23 o 
  -5  -3   4      102.79      115.01      2.88 o 
  -4  -3   4        0.20        0.62      0.31 o 
  -3  -3   4      183.35      172.92      2.07 o 
  -2  -3   4      443.66      411.13      7.39 o 
  -1  -3   4     1753.49     1789.52     24.74 o 
   0  -3   4      361.80      371.35      5.30 o 
   1  -3   4      626.02      635.24      6.07 o 
   2  -3   4        0.38        0.53      1.14 o 
   3  -3   4       58.85       64.14      4.83 o 
   4  -3   4        6.05        5.38      1.74 o 
   5  -3   4        2.82        1.88      1.16 o 
   6  -3   4        0.14        1.00      1.31 o 
  -8  -2   4        8.71        5.91      1.85 o 
  -7  -2   4        3.36        2.48      1.10 o 
  -6  -2   4        6.09        5.24      1.67 o 
  -5  -2   4       15.32       12.81      1.30 o 
  -4  -2   4      513.24      523.79      8.58 o 
  -3  -2   4      177.44      172.36      2.05 o 
  -2  -2   4      189.11      227.86      2.07 o 
   0  -2   4      130.22      125.08      1.10 o 
   1  -2   4      416.78      374.58      7.43 o 
   2  -2   4       47.24       57.02      2.04 o 
   3  -2   4       92.44       83.02      2.95 o 
   4  -2   4       82.77       95.46      3.45 o 
   5  -2   4       15.72        8.26      3.11 o 
   6  -2   4        5.78        2.43      1.91 o 
   7  -2   4        3.83        4.25      2.51 o 
  -8  -1   4        7.35        4.70      2.98 o 
  -7  -1   4      146.24      144.09      4.96 o 
  -6  -1   4       37.18       33.82      1.66 o 
  -5  -1   4      892.46      948.54     18.26 o 
  -4  -1   4      729.09      732.66     15.84 o 
  -3  -1   4      225.26      234.05      2.63 o 
  -2  -1   4       47.16       50.08      0.76 o 
   0  -1   4     1056.03     1005.05     16.40 o 
   1  -1   4     1162.55     1081.67     11.52 o 
   2  -1   4      579.06      630.80      9.54 o 
   3  -1   4       57.76       62.72      1.48 o 
   4  -1   4      364.73      368.28     13.70 o 
   5  -1   4        0.83        0.45      0.52 o 
   6  -1   4       23.22       14.21      2.33 o 
   7  -1   4        4.20        3.30      1.87 o 
  -7   0   4       23.29       24.05      4.34 o 
  -6   0   4        6.53        8.05      1.26 o 
  -5   0   4      486.55      537.81     11.92 o 
  -4   0   4      238.63      255.08      4.93 o 
  -3   0   4       54.36       67.55      1.59 o 
  -2   0   4        0.10        0.20      0.23 o 
  -1   0   4        1.37        0.70      0.26 o 
   0   0   4      981.34      947.26     19.72 o 
   1   0   4      146.92      131.11      2.66 o 
   2   0   4       52.96       48.85      0.82 o 
   3   0   4      261.67      263.01      4.50 o 
   4   0   4       26.48       37.43      1.08 o 
   5   0   4        8.92        9.29      0.87 o 
   6   0   4        0.62        2.54      1.01 o 
   7   0   4        0.05        0.52      1.36 o 
   8   0   4       36.45       30.22      3.01 o 
  -7   1   4        0.21        0.93      1.47 o 
  -6   1   4       69.23       70.93      2.61 o 
  -5   1   4      102.86      101.07      2.91 o 
  -4   1   4       46.08       38.35      1.22 o 
  -3   1   4      520.61      498.24     10.73 o 
  -2   1   4       38.40       58.79      1.10 o 
  -1   1   4      107.81      101.86      1.65 o 
   0   1   4       98.77       96.29      2.07 o 
   1   1   4       73.16       56.43      0.71 o 
   2   1   4      585.15      541.59      5.35 o 
   3   1   4       85.72      105.77      1.43 o 
   4   1   4      424.05      408.48      6.33 o 
   5   1   4      208.19      233.87      4.03 o 
   6   1   4      304.54      324.21      7.47 o 
   7   1   4       24.17       19.94      1.70 o 
   8   1   4        0.50        0.66      0.93 o 
  -6   2   4       11.35       14.76      4.46 o 
  -5   2   4        2.23        2.77      1.32 o 
  -4   2   4      476.24      491.44      9.14 o 
  -3   2   4      164.15      178.51      3.25 o 
  -2   2   4        0.01        0.34      0.26 o 
  -1   2   4      911.41      934.41     11.04 o 
   0   2   4      439.26      453.37      4.94 o 
   1   2   4       20.90       16.96      0.33 o 
   2   2   4      529.39      548.48      8.04 o 
   3   2   4      401.85      406.86      5.75 o 
   4   2   4      308.33      304.21      6.94 o 
   5   2   4      968.66      994.18     21.19 o 
   6   2   4     2157.48     2162.81     38.19 o 
   7   2   4       13.15       10.43      1.88 o 
   8   2   4       38.10       32.08      2.83 o 
   9   2   4        1.81        3.24      2.27 o 
  -6   3   4       10.57       11.34      2.87 o 
  -5   3   4       19.26       19.68      2.05 o 
  -4   3   4       31.91       34.49      1.26 o 
  -3   3   4      185.73      196.58      4.74 o 
  -2   3   4      153.78      158.87      3.25 o 
  -1   3   4      100.85      110.97      1.61 o 
   0   3   4       22.44       23.57      0.59 o 
   1   3   4     1153.00     1211.28     11.28 o 
   2   3   4     1301.46     1269.93     22.45 o 
   3   3   4      119.64      111.87      1.41 o 
   4   3   4       28.82       30.22      0.82 o 
   5   3   4       55.03       56.30      1.53 o 
   6   3   4        8.07        9.39      1.45 o 
   7   3   4       16.81       13.98      1.84 o 
   8   3   4       34.96       29.87      2.07 o 
   9   3   4        1.08        1.08      0.97 o 
  -5   4   4        0.01        0.40      1.18 o 
  -4   4   4        4.16        3.85      2.24 o 
  -3   4   4       22.93       23.88      1.18 o 
  -2   4   4       21.81       26.77      1.32 o 
  -1   4   4       38.22       45.49      0.99 o 
   0   4   4      164.29      183.16      4.62 o 
   1   4   4      350.29      395.42      4.80 o 
   2   4   4      834.49      894.45      7.24 o 
   3   4   4      214.25      233.48      5.13 o 
   4   4   4       24.50       25.97      0.74 o 
   5   4   4        0.91        0.38      0.43 o 
   6   4   4        2.38        1.89      0.84 o 
   7   4   4       21.12       23.31      1.57 o 
   8   4   4       60.36       59.43      2.79 o 
   9   4   4        4.83        5.26      1.99 o 
  -4   5   4        0.83        0.44      1.16 o 
  -3   5   4        3.72        2.52      1.72 o 
  -2   5   4        6.57        6.91      1.15 o 
  -1   5   4        1.09        0.55      0.57 o 
   0   5   4        2.79        3.77      1.18 o 
   1   5   4        0.31        0.69      0.51 o 
   2   5   4       82.81       83.70      1.91 o 
   3   5   4      366.01      375.02      6.53 o 
   4   5   4        7.55        8.51      0.44 o 
   5   5   4       40.07       41.51      1.55 o 
   6   5   4       80.65       78.46      1.70 o 
   7   5   4       52.02       50.57      2.79 o 
   8   5   4       24.79       26.62      2.32 o 
   9   5   4        3.78        2.94      1.73 o 
  -3   6   4       66.90       65.13      3.47 o 
  -2   6   4        8.47        7.24      4.57 o 
  -1   6   4      121.58      100.12      2.91 o 
   0   6   4      227.96      189.15      3.67 o 
   1   6   4        4.23        1.95      0.70 o 
   2   6   4       86.59       86.88      2.16 o 
   3   6   4       30.65       32.49      2.64 o 
   4   6   4       12.93       14.44      0.68 o 
   5   6   4       74.61       70.65      1.79 o 
   6   6   4        9.26        9.12      1.01 o 
   7   6   4        1.70        1.15      0.71 o 
   8   6   4        0.44        0.76      0.68 o 
  -2   7   4        4.12        2.48      2.99 o 
  -1   7   4        7.98        4.78      2.91 o 
   0   7   4        0.61        0.84      0.82 o 
   1   7   4        0.73        0.56      0.60 o 
   2   7   4       91.64       87.01      2.84 o 
   3   7   4       64.14       60.35      2.01 o 
   4   7   4      264.63      277.31      9.21 o 
   5   7   4       42.56       41.65      2.26 o 
   6   7   4       14.65       14.57      1.10 o 
   7   7   4        2.29        1.01      1.79 o 
   8   7   4        4.68        3.38      2.39 o 
   0   8   4       23.27       25.24      2.78 o 
   1   8   4        0.77        0.48      0.93 o 
   2   8   4       48.64       52.78      3.69 o 
   3   8   4        3.41        1.51      1.46 o 
   4   8   4        6.92        4.85      2.65 o 
   5   8   4        7.17        5.13      3.17 o 
   6   8   4        3.88        2.24      2.03 o 
   7   8   4        7.78        7.83      5.38 o 
   2   9   4        1.61        1.26      1.24 o 
   3   9   4        7.68       10.69      2.62 o 
   4   9   4      110.44      117.28      5.54 o 
   5   9   4        1.02        1.07      1.52 o 
   6   9   4       37.22       32.46      3.92 o 
  -6  -8   5        4.24        2.60      2.48 o 
  -5  -8   5       10.93        9.78      2.13 o 
  -4  -8   5        0.85        0.11      1.22 o 
  -3  -8   5        6.54        5.32      2.94 o 
  -2  -8   5        1.65        1.53      1.29 o 
  -1  -8   5        1.29        0.93      1.45 o 
   0  -8   5       71.93       71.80      3.54 o 
  -7  -7   5       95.62       97.01      5.08 o 
  -6  -7   5       57.40       55.12      2.96 o 
  -5  -7   5        0.50        1.10      0.88 o 
  -4  -7   5        4.66        4.72      1.82 o 
  -3  -7   5        0.03        0.43      0.94 o 
  -2  -7   5        4.11        4.13      2.22 o 
  -1  -7   5       36.53       38.43      1.90 o 
   0  -7   5       28.08       27.29      6.75 o 
   1  -7   5       99.14      107.66      7.24 o 
   2  -7   5        5.70        2.81      2.71 o 
  -8  -6   5       17.93       15.87      2.00 o 
  -7  -6   5       19.41       21.81      2.24 o 
  -6  -6   5       31.77       29.89      1.97 o 
  -5  -6   5        1.79        1.54      1.35 o 
  -4  -6   5        8.96        9.56      2.35 o 
  -3  -6   5       78.03       78.76      2.47 o 
  -2  -6   5       31.26       29.85      1.97 o 
  -1  -6   5       47.17       48.74      1.79 o 
   0  -6   5       80.73       74.67      4.13 o 
   1  -6   5      163.57      170.13      5.92 o 
   2  -6   5       12.56       11.17      2.79 o 
   3  -6   5        7.79        8.31      4.21 o 
  -8  -5   5       23.47       25.98      2.53 o 
  -7  -5   5        0.06       -0.53      1.40 o 
  -6  -5   5       39.12       38.93      1.72 o 
  -5  -5   5       16.21       16.15      1.02 o 
  -4  -5   5       47.63       50.16      1.79 o 
  -3  -5   5       80.16       84.92      4.72 o 
  -2  -5   5      325.21      337.54      6.49 o 
  -1  -5   5        3.35        3.65      2.39 o 
   0  -5   5      147.70      153.62      3.94 o 
   1  -5   5        2.01        1.67      0.77 o 
   2  -5   5        9.10       10.32      2.71 o 
   3  -5   5       48.20       52.40      2.70 o 
   4  -5   5      109.89      104.30      5.90 o 
  -8  -4   5        0.02       -0.35      0.90 o 
  -7  -4   5       35.46       37.22      2.34 o 
  -6  -4   5       17.24       15.50      1.52 o 
  -5  -4   5       48.55       49.27      1.84 o 
  -4  -4   5      188.86      187.01      2.97 o 
  -3  -4   5       40.85       44.67      0.87 o 
  -2  -4   5        2.89        5.98      2.44 o 
  -1  -4   5       86.84       96.78      3.14 o 
   0  -4   5       67.74       67.47      1.42 o 
   1  -4   5       50.01       43.12      0.89 o 
   2  -4   5      135.24      137.05      3.90 o 
   3  -4   5      248.54      258.91      5.82 o 
   4  -4   5      372.87      367.39     11.79 o 
   5  -4   5       19.61       16.21      2.60 o 
  -8  -3   5       28.46       30.75      1.82 o 
  -7  -3   5        4.36        5.14      1.44 o 
  -6  -3   5       31.97       35.99      2.00 o 
  -5  -3   5       55.55       63.53      2.24 o 
  -4  -3   5        0.07        1.11      0.57 o 
  -3  -3   5        5.52        4.84      0.44 o 
  -2  -3   5     3743.41     4007.59     49.18 o 
  -1  -3   5      361.21      443.18      4.15 o 
   0  -3   5      978.70      937.34     14.14 o 
   1  -3   5       62.16       56.06      1.59 o 
   2  -3   5       25.68       21.52      1.78 o 
   3  -3   5       48.75       51.50      2.43 o 
   4  -3   5      206.40      206.63      4.84 o 
   5  -3   5        5.42        2.94      1.66 o 
   6  -3   5       70.65       71.57      3.56 o 
  -8  -2   5        0.01        0.52      1.07 o 
  -7  -2   5        4.66        5.38      1.15 o 
  -6  -2   5       14.45       14.57      1.14 o 
  -5  -2   5       11.12       14.17      1.32 o 
  -4  -2   5       61.47       69.97      2.26 o 
  -3  -2   5       77.18       75.89      1.77 o 
  -2  -2   5       32.30       30.82      0.66 o 
  -1  -2   5       21.76       38.88      0.63 o 
   0  -2   5      189.99      206.57      4.86 o 
   1  -2   5      248.29      290.11      7.44 o 
   2  -2   5      120.43      126.44      3.09 o 
   3  -2   5       66.37       64.11      2.66 o 
   4  -2   5       16.37       14.65      2.08 o 
   5  -2   5       23.85       21.98      3.22 o 
   6  -2   5       30.79       28.90      2.71 o 
   7  -2   5       11.71        7.26      3.97 o 
  -8  -1   5        0.55        2.95      3.87 o 
  -7  -1   5        2.88        1.21      1.13 o 
  -6  -1   5       45.42       43.20      2.04 o 
  -5  -1   5        2.67        3.27      1.36 o 
  -4  -1   5       14.32       10.74      1.25 o 
  -3  -1   5       49.52       49.64      1.37 o 
  -2  -1   5      191.52      198.60      3.03 o 
  -1  -1   5      446.13      420.35      7.24 o 
   0  -1   5      118.79      113.65      1.45 o 
   1  -1   5      209.86      218.89      1.99 o 
   2  -1   5      639.64      662.79     14.26 o 
   3  -1   5       73.78       80.33      1.51 o 
   4  -1   5      200.84      202.99      3.05 o 
   5  -1   5        0.74        0.27      0.59 o 
   6  -1   5        2.12        1.97      1.39 o 
   7  -1   5        9.73       11.49      2.27 o 
  -7   0   5        0.82        0.80      1.29 o 
  -6   0   5      120.19      127.96      3.67 o 
  -5   0   5       12.85       11.11      1.59 o 
  -4   0   5        0.72        1.05      0.45 o 
  -3   0   5      362.55      374.36      5.34 o 
  -2   0   5      743.64      747.23      8.10 o 
  -1   0   5        8.66        9.27      0.41 o 
   0   0   5     1272.46     1219.02     10.45 o 
   1   0   5      147.85      147.88      1.86 o 
   2   0   5      215.95      219.72      3.50 o 
   3   0   5      428.59      431.84      8.97 o 
   4   0   5       92.36       82.30      1.70 o 
   5   0   5        1.56        1.34      0.61 o 
   6   0   5       26.70       23.06      1.15 o 
   7   0   5        0.04        0.80      1.02 o 
   8   0   5        6.36        4.41      1.71 o 
  -7   1   5        7.79        6.28      4.48 o 
  -6   1   5       43.35       43.97      2.77 o 
  -5   1   5       69.45       67.68      1.90 o 
  -4   1   5       29.31       27.91      1.05 o 
  -3   1   5      324.06      313.18      5.88 o 
  -2   1   5        0.09        2.09      0.38 o 
  -1   1   5        0.51        0.27      0.29 o 
   0   1   5     1405.74     1319.82     22.20 o 
   1   1   5       10.54        9.55      0.43 o 
   2   1   5        0.78        1.36      0.40 o 
   3   1   5      142.59      140.43      1.66 o 
   4   1   5       36.72       35.07      1.49 o 
   5   1   5      277.64      280.99      5.25 o 
   6   1   5      147.75      141.00      3.82 o 
   7   1   5        1.81        1.31      0.82 o 
   8   1   5       71.21       58.79      3.99 o 
  -6   2   5      155.20      149.95      8.65 o 
  -5   2   5        6.53        5.61      2.07 o 
  -4   2   5      228.46      228.81      5.58 o 
  -3   2   5       51.81       56.14      1.30 o 
  -2   2   5      400.81      386.85      5.66 o 
  -1   2   5      967.33      972.18     13.71 o 
   0   2   5      209.46      192.55      2.86 o 
   1   2   5      154.96      162.47      1.82 o 
   2   2   5       31.98       33.95      0.68 o 
   3   2   5       65.71       78.93      1.19 o 
   4   2   5        2.40        2.18      0.69 o 
   5   2   5        0.05        0.42      0.68 o 
   6   2   5      358.23      350.28      7.88 o 
   7   2   5        7.63        7.17      1.37 o 
   8   2   5      554.15      588.58      9.88 o 
   9   2   5       34.23       35.46      2.64 o 
  -6   3   5       54.76       53.48      3.80 o 
  -5   3   5        5.03        3.02      4.26 o 
  -4   3   5       16.78       15.72      1.41 o 
  -3   3   5      206.59      215.92      4.42 o 
  -2   3   5        0.68        1.36      0.66 o 
  -1   3   5       98.06       85.42      1.55 o 
   0   3   5       38.02       43.05      0.93 o 
   1   3   5      108.19       98.49      1.34 o 
   2   3   5      852.24      872.78     13.28 o 
   3   3   5      112.32      114.40      3.31 o 
   4   3   5       13.57       11.03      0.60 o 
   5   3   5      271.75      274.57      3.71 o 
   6   3   5        0.01        0.34      0.67 o 
   7   3   5        5.30        4.74      1.30 o 
   8   3   5      472.54      469.93     14.17 o 
   9   3   5       84.61       86.47      5.05 o 
  -5   4   5        6.57        6.24      3.35 o 
  -4   4   5        0.03        1.00      1.42 o 
  -3   4   5        0.72        0.51      0.51 o 
  -2   4   5       10.43       11.41      0.69 o 
  -1   4   5       20.74       16.20      0.80 o 
   0   4   5       19.63       17.39      0.80 o 
   1   4   5        4.71        5.50      0.44 o 
   2   4   5       18.77       21.92      0.60 o 
   3   4   5      793.88      800.00     11.98 o 
   4   4   5       97.35      100.63      2.73 o 
   5   4   5      551.79      579.70     21.34 o 
   6   4   5       13.09       12.54      1.49 o 
   7   4   5       95.54       93.86      3.47 o 
   8   4   5       16.81       14.98      1.75 o 
   9   4   5        0.61        1.91      1.34 o 
  -4   5   5       39.57       43.30      3.06 o 
  -3   5   5        0.47        0.76      1.37 o 
  -2   5   5        1.25        0.88      0.63 o 
  -1   5   5       93.84       65.98      2.03 o 
   0   5   5       37.52       37.75      1.41 o 
   1   5   5      198.84      189.40      6.22 o 
   2   5   5      205.72      197.92      3.70 o 
   3   5   5       11.57       13.10      0.45 o 
   4   5   5       18.16       21.79      1.09 o 
   5   5   5        2.15        1.55      0.51 o 
   6   5   5        5.99        6.00      1.17 o 
   7   5   5      108.70      109.48      4.36 o 
   8   5   5       59.59       62.74      3.68 o 
   9   5   5       13.88       15.80      2.78 o 
  -3   6   5       20.86       21.02      2.82 o 
  -2   6   5       39.53       42.03      3.17 o 
  -1   6   5      158.08      138.00      3.35 o 
   0   6   5       31.25       23.22      1.94 o 
   1   6   5      388.25      384.94      7.94 o 
   2   6   5       65.53       58.83      1.70 o 
   3   6   5       78.62       91.02      2.33 o 
   4   6   5       54.04       56.97      2.00 o 
   5   6   5       25.88       29.16      1.32 o 
   6   6   5        2.91        3.19      1.18 o 
   7   6   5       39.39       38.75      2.21 o 
   8   6   5        3.79        3.67      1.75 o 
  -2   7   5        2.67        1.34      1.50 o 
  -1   7   5       75.67       71.88      3.56 o 
   0   7   5        0.43        0.78      0.61 o 
   1   7   5      102.34       84.61      2.72 o 
   2   7   5      108.54       95.93      3.13 o 
   3   7   5       34.75       31.50      1.55 o 
   4   7   5      107.33      107.84      4.06 o 
   5   7   5       15.45       12.26      0.94 o 
   6   7   5        2.69        3.84      1.76 o 
   7   7   5       29.88       25.80      4.47 o 
   8   7   5        0.40        0.43      1.63 o 
   0   8   5        8.92        7.61      2.77 o 
   1   8   5       55.49       52.34      5.56 o 
   2   8   5       25.69       21.67      2.33 o 
   3   8   5       39.16       42.00      2.80 o 
   4   8   5       44.44       47.84      3.31 o 
   5   8   5        0.15        0.59      1.46 o 
   6   8   5        0.13        0.71      1.43 o 
   7   8   5        8.87        5.54      4.11 o 
   2   9   5        6.56        3.40      7.11 o 
   3   9   5        0.04        0.82      0.81 o 
   4   9   5        0.71        0.10      1.31 o 
   5   9   5       30.49       30.26      3.00 o 
   6   9   5        3.12        2.39      1.87 o 
  -6  -8   6       12.39       12.28      1.85 o 
  -5  -8   6       23.28       22.48      2.02 o 
  -4  -8   6        4.55        3.05      2.65 o 
  -3  -8   6       27.91       30.50      2.28 o 
  -2  -8   6        6.78        7.92      4.30 o 
  -1  -8   6       15.21       16.44      3.16 o 
   0  -8   6        6.17        4.35      3.99 o 
  -7  -7   6        6.81        3.96      2.62 o 
  -6  -7   6       12.28       11.76      2.36 o 
  -5  -7   6       18.32       15.29      1.97 o 
  -4  -7   6        0.92        0.59      1.65 o 
  -3  -7   6       15.43       14.09      1.77 o 
  -2  -7   6        0.00        0.82      1.09 o 
  -1  -7   6        1.50        1.41      0.90 o 
   0  -7   6        6.21        6.26      3.51 o 
   1  -7   6        0.03        0.41      1.52 o 
   2  -7   6        9.29        8.18      5.05 o 
  -7  -6   6       43.19       46.42      2.85 o 
  -6  -6   6       44.25       47.50      3.34 o 
  -5  -6   6      187.01      181.44      6.24 o 
  -4  -6   6       62.41       60.01      2.69 o 
  -3  -6   6        3.05        2.49      1.00 o 
  -2  -6   6        1.02        1.09      1.15 o 
  -1  -6   6        0.29        0.66      1.07 o 
   0  -6   6      136.83      144.81      5.54 o 
   1  -6   6        0.02       -0.23      1.86 o 
   2  -6   6       10.28        9.03      3.74 o 
   3  -6   6       14.91       14.93      1.88 o 
  -8  -5   6        3.11        2.46      1.48 o 
  -7  -5   6       39.00       40.12      2.24 o 
  -6  -5   6        9.71       10.15      1.83 o 
  -5  -5   6        5.68        8.86      1.10 o 
  -4  -5   6       13.47       12.43      2.28 o 
  -3  -5   6      148.64      146.35      4.00 o 
  -2  -5   6       63.39       58.01      2.52 o 
  -1  -5   6        0.92        2.94      1.19 o 
   0  -5   6       17.14       16.23      0.69 o 
   1  -5   6       68.07       64.39      1.63 o 
   2  -5   6      102.61      107.22      4.18 o 
   3  -5   6      102.31      103.56      4.42 o 
   4  -5   6      141.66      152.11      8.33 o 
  -8  -4   6       45.86       44.47      2.20 o 
  -7  -4   6       29.44       31.45      1.72 o 
  -6  -4   6       45.73       50.71      2.17 o 
  -5  -4   6       53.97       54.93      1.72 o 
  -4  -4   6        2.40        3.41      0.57 o 
  -3  -4   6      123.38      132.34      2.87 o 
  -2  -4   6        7.29        7.39      1.36 o 
  -1  -4   6        9.94        8.35      0.37 o 
   0  -4   6       26.03       26.48      1.10 o 
   1  -4   6       20.90       19.78      0.81 o 
   2  -4   6        6.55        6.15      1.14 o 
   3  -4   6        6.59        6.20      2.44 o 
   4  -4   6      376.60      398.63     11.84 o 
   5  -4   6       40.07       42.93      2.89 o 
  -8  -3   6       17.37       15.09      1.51 o 
  -7  -3   6        1.78        1.80      0.93 o 
  -6  -3   6       24.68       26.82      1.73 o 
  -5  -3   6        0.13       -0.23      0.82 o 
  -4  -3   6       33.82       31.38      1.33 o 
  -3  -3   6       64.71       58.71      1.18 o 
  -2  -3   6        0.02        0.45      0.44 o 
  -1  -3   6        2.09        1.20      0.40 o 
   0  -3   6      160.12      196.44      3.67 o 
   1  -3   6      700.15      730.58      7.76 o 
   2  -3   6        0.86        0.46      0.27 o 
   3  -3   6      204.95      222.61      6.07 o 
   4  -3   6      102.87       99.90      3.26 o 
   5  -3   6        4.78        5.05      2.13 o 
   6  -3   6      236.63      241.05      7.19 o 
  -8  -2   6       39.83       39.25      2.48 o 
  -7  -2   6       57.87       59.40      3.03 o 
  -6  -2   6        0.40        0.64      0.92 o 
  -5  -2   6       53.78       53.17      2.13 o 
  -4  -2   6        0.32        1.89      0.94 o 
  -3  -2   6       39.63       37.81      1.60 o 
  -2  -2   6      567.24      547.17      6.27 o 
  -1  -2   6       54.77       72.64      1.89 o 
   0  -2   6       91.87      122.14      3.34 o 
   1  -2   6     1961.64     1981.76     24.98 o 
   2  -2   6       16.22       16.25      0.77 o 
   3  -2   6       59.31       64.07      1.48 o 
   4  -2   6        0.27        0.22      1.10 o 
   5  -2   6       31.48       28.73      3.24 o 
   6  -2   6        8.14        4.22      2.50 o 
   7  -2   6        2.61        1.83      2.08 o 
  -7  -1   6       16.72       17.27      1.94 o 
  -6  -1   6       18.90       18.89      1.43 o 
  -5  -1   6        0.12        0.59      0.61 o 
  -4  -1   6       49.09       62.90      1.95 o 
  -3  -1   6      505.11      530.52      9.39 o 
  -2  -1   6      115.79      127.14      1.83 o 
  -1  -1   6      345.44      358.94      4.57 o 
   0  -1   6      506.62      466.03      7.11 o 
   1  -1   6      184.72      192.54      1.90 o 
   2  -1   6      194.04      205.04      3.99 o 
   3  -1   6       10.39       13.98      0.71 o 
   4  -1   6       11.09       12.87      0.79 o 
   5  -1   6       11.37        7.16      1.89 o 
   6  -1   6      159.73      159.99      5.08 o 
   7  -1   6       10.31       11.18      2.33 o 
  -7   0   6       13.74       10.82      1.78 o 
  -6   0   6       81.72       82.24      2.90 o 
  -5   0   6       70.61       72.04      2.14 o 
  -4   0   6        0.00        0.31      0.39 o 
  -3   0   6     1183.02     1260.40     14.18 o 
  -2   0   6       57.77       54.72      1.24 o 
  -1   0   6     2140.97     2103.21     32.23 o 
   0   0   6      378.51      410.44      3.43 o 
   1   0   6       85.71       81.15      1.19 o 
   2   0   6       46.39       48.40      0.88 o 
   3   0   6      121.53      120.19      2.11 o 
   4   0   6       29.58       31.89      0.99 o 
   5   0   6       54.66       55.23      1.94 o 
   6   0   6        2.82        3.86      1.60 o 
   7   0   6       16.12       13.29      2.58 o 
   8   0   6        2.43        1.32      1.22 o 
  -7   1   6       62.35       58.59      4.46 o 
  -6   1   6      585.63      660.92     23.06 o 
  -5   1   6       38.43       36.90      1.78 o 
  -4   1   6       33.07       38.00      1.63 o 
  -3   1   6      115.08      121.84      2.47 o 
  -2   1   6       41.70       48.35      1.02 o 
  -1   1   6      253.91      278.82      5.72 o 
   0   1   6     1350.18     1321.12     11.98 o 
   1   1   6       23.78       22.38      0.50 o 
   2   1   6       39.00       35.28      0.73 o 
   3   1   6       47.83       39.25      0.96 o 
   4   1   6        7.26        5.65      0.72 o 
   5   1   6        2.03        2.66      1.01 o 
   6   1   6        0.03        0.29      0.72 o 
   7   1   6       48.08       41.70      2.52 o 
   8   1   6        0.84        2.20      1.53 o 
  -6   2   6      353.05      392.54     12.64 o 
  -5   2   6       30.32       29.73      1.80 o 
  -4   2   6       95.71       93.21      2.54 o 
  -3   2   6        0.44        0.16      0.25 o 
  -2   2   6        0.46        0.47      0.79 o 
  -1   2   6      244.92      273.53      5.55 o 
   0   2   6       26.70       33.28      0.69 o 
   1   2   6      264.43      271.80      3.91 o 
   2   2   6     1933.25     1910.53     26.91 o 
   3   2   6      931.75      971.48     17.87 o 
   4   2   6      424.03      398.96      5.10 o 
   5   2   6      181.94      170.64      3.34 o 
   6   2   6      393.39      400.61     11.48 o 
   7   2   6      186.04      184.17      4.75 o 
   8   2   6      172.50      164.85      6.87 o 
  -6   3   6       16.53       17.46      3.79 o 
  -5   3   6       29.70       33.32      3.01 o 
  -4   3   6      168.66      164.40      4.55 o 
  -3   3   6      167.29      185.06      4.11 o 
  -2   3   6        0.08        0.09      0.11 o 
  -1   3   6      309.60      327.13      5.41 o 
   0   3   6       17.14       22.44      0.66 o 
   1   3   6        4.37        6.26      0.46 o 
   2   3   6       93.84       77.36      1.83 o 
   3   3   6       20.40       30.07      1.46 o 
   4   3   6      285.22      287.73      3.67 o 
   5   3   6       34.69       37.48      0.95 o 
   6   3   6      429.79      437.07      9.69 o 
   7   3   6       22.83       22.51      1.89 o 
   8   3   6      235.99      218.62      7.57 o 
   9   3   6      151.66      164.15      7.74 o 
  -5   4   6        1.73        0.98      1.61 o 
  -4   4   6       11.74        8.79      2.14 o 
  -3   4   6       12.61       17.64      3.14 o 
  -2   4   6       80.17       71.81      2.30 o 
  -1   4   6       65.83       70.36      1.66 o 
   0   4   6        7.56        4.98      0.71 o 
   1   4   6       66.31       58.52      1.13 o 
   2   4   6      250.28      263.71      4.21 o 
   3   4   6        7.12        5.39      0.95 o 
   4   4   6     1959.18     1893.89     16.50 o 
   5   4   6       21.63       19.66      0.75 o 
   6   4   6        6.21        5.20      1.44 o 
   7   4   6       77.07       72.34      2.41 o 
   8   4   6        1.35        0.47      1.41 o 
   9   4   6        0.85        0.76      0.71 o 
  -4   5   6       11.17        9.91      5.29 o 
  -3   5   6        0.00        0.70      1.45 o 
  -2   5   6       26.74       23.22      1.54 o 
  -1   5   6       12.90        8.11      0.86 o 
   0   5   6       71.54       67.12      1.95 o 
   1   5   6       20.15       26.94      0.83 o 
   2   5   6       30.42       32.51      1.00 o 
   3   5   6       34.85       28.89      1.45 o 
   4   5   6      224.10      239.09      3.86 o 
   5   5   6      165.59      156.96      4.17 o 
   6   5   6        0.33        0.48      0.92 o 
   7   5   6       63.08       62.67      2.93 o 
   8   5   6        8.01        4.41      2.16 o 
   9   5   6        2.02        1.27      1.34 o 
  -3   6   6       21.72       31.20      2.71 o 
  -2   6   6      141.95      143.02      6.90 o 
  -1   6   6        6.91        6.25      3.08 o 
   0   6   6      289.41      262.02      4.54 o 
   1   6   6        0.00        3.10      1.64 o 
   2   6   6        0.00        0.12      0.49 o 
   3   6   6      294.92      306.07      6.25 o 
   4   6   6       45.51       46.33      1.97 o 
   5   6   6       67.73       71.51      1.89 o 
   6   6   6      113.50      117.53      4.79 o 
   7   6   6      126.19      120.45      5.14 o 
   8   6   6       27.93       29.51      2.39 o 
  -2   7   6        0.50        1.09      1.85 o 
  -1   7   6        3.61        3.67      5.94 o 
   0   7   6        0.00        0.55      0.59 o 
   1   7   6        0.25        0.51      0.60 o 
   2   7   6      100.62       97.77      3.53 o 
   3   7   6      257.17      254.98      8.23 o 
   4   7   6      233.85      250.29      8.11 o 
   5   7   6        0.64        0.49      0.66 o 
   6   7   6       35.39       32.36      1.46 o 
   7   7   6        7.79        4.79      2.59 o 
   8   7   6        9.83        7.60      6.06 o 
   1   8   6       58.20       55.98      6.40 o 
   2   8   6        0.07        0.55      1.17 o 
   3   8   6       51.49       47.73      4.88 o 
   4   8   6       44.11       41.33      3.03 o 
   5   8   6        1.54        1.82      1.53 o 
   6   8   6       63.92       58.01      4.69 o 
   7   8   6       24.08       22.09      4.60 o 
   3   9   6       12.93       19.30      2.80 o 
   4   9   6       43.59       46.25      3.31 o 
   5   9   6       25.25       23.88      4.06 o 
   6   9   6       10.80       10.83      2.23 o 
  -5  -8   7        8.89        5.92      2.26 o 
  -4  -8   7        2.55        1.64      0.92 o 
  -3  -8   7       29.00       28.24      2.28 o 
  -2  -8   7       11.58       16.57      3.48 o 
  -1  -8   7       28.55       30.79      2.72 o 
  -6  -7   7       52.03       49.31      2.89 o 
  -5  -7   7      125.67      114.63      4.40 o 
  -4  -7   7        0.13        0.65      0.64 o 
  -3  -7   7        0.29        0.33      0.94 o 
  -2  -7   7        1.58        2.23      1.05 o 
  -1  -7   7        0.15        0.66      0.78 o 
   0  -7   7        6.76        4.13      3.11 o 
   1  -7   7       25.80       23.52      2.38 o 
   2  -7   7        0.86        0.20      1.21 o 
  -7  -6   7        4.50        5.09      1.92 o 
  -6  -6   7       26.07       26.36      2.36 o 
  -5  -6   7       18.49       18.75      2.28 o 
  -4  -6   7        2.41        1.19      1.35 o 
  -3  -6   7        7.46        6.62      3.06 o 
  -2  -6   7       27.15       30.97      2.05 o 
  -1  -6   7        0.02       -0.34      1.02 o 
   0  -6   7       18.54       19.12      1.59 o 
   1  -6   7      245.91      260.76     11.02 o 
   2  -6   7        1.37        0.65      1.66 o 
   3  -6   7       40.99       46.28      3.71 o 
  -7  -5   7       13.90        8.24      3.30 o 
  -6  -5   7       28.39       28.41      1.97 o 
  -5  -5   7       87.31       89.77      4.51 o 
  -4  -5   7      155.19      149.69      4.30 o 
  -3  -5   7       10.63        6.82      2.71 o 
  -2  -5   7       73.67       61.99      2.45 o 
  -1  -5   7        0.06        0.30      0.77 o 
   0  -5   7      118.34      117.07      3.10 o 
   1  -5   7       45.77       46.24      1.27 o 
   2  -5   7       11.11       11.70      1.54 o 
   3  -5   7       13.75       12.03      1.70 o 
   4  -5   7       33.78       40.01      2.30 o 
  -8  -4   7      263.84      268.11      8.24 o 
  -7  -4   7        0.45        1.52      0.86 o 
  -6  -4   7       22.36       23.07      1.60 o 
  -5  -4   7        9.72        8.23      1.19 o 
  -4  -4   7        0.93        1.25      0.50 o 
  -3  -4   7      172.38      160.12      2.52 o 
  -2  -4   7       65.22       65.79      1.11 o 
  -1  -4   7      110.33      125.53      3.42 o 
   0  -4   7      602.91      595.99     15.28 o 
   1  -4   7       12.53       11.02      0.73 o 
   2  -4   7      108.50      118.40      3.80 o 
   3  -4   7        1.29        1.08      1.10 o 
   4  -4   7        0.47        0.82      1.44 o 
   5  -4   7      116.05      113.28      3.94 o 
  -8  -3   7        8.98        7.42      2.26 o 
  -7  -3   7        3.72        3.91      1.34 o 
  -6  -3   7       11.07       11.13      1.77 o 
  -5  -3   7      193.36      185.09      5.28 o 
  -4  -3   7       13.28       13.39      1.62 o 
  -3  -3   7       15.13       14.04      0.63 o 
  -2  -3   7     1440.10     1422.65     33.34 o 
  -1  -3   7      164.12      178.40      2.59 o 
   0  -3   7       11.00       14.21      0.67 o 
   1  -3   7       18.51       20.25      0.77 o 
   2  -3   7      150.77      156.11      2.69 o 
   3  -3   7        0.07        0.99      1.36 o 
   4  -3   7       17.65       14.92      3.09 o 
   5  -3   7      181.91      177.79      6.63 o 
   6  -3   7       79.46       83.44      4.10 o 
  -8  -2   7        9.46        7.77      1.46 o 
  -7  -2   7       59.09       61.54      2.58 o 
  -6  -2   7       66.05       68.74      2.72 o 
  -5  -2   7       39.66       41.25      1.67 o 
  -4  -2   7       72.12       66.96      1.93 o 
  -3  -2   7        0.08        0.04      0.66 o 
  -2  -2   7      855.71      836.50      8.78 o 
  -1  -2   7      929.54      950.57      8.13 o 
   0  -2   7      770.17      773.45     10.38 o 
   1  -2   7       61.14       62.76      1.39 o 
   2  -2   7     1848.85     1951.60     26.74 o 
   3  -2   7      102.23      108.55      1.88 o 
   4  -2   7        3.03        2.95      1.28 o 
   5  -2   7      162.08      136.12      5.73 o 
   6  -2   7        7.91        7.47      2.37 o 
   7  -2   7        0.35        0.90      1.01 o 
  -7  -1   7       14.53       17.58      1.54 o 
  -6  -1   7       17.23       16.25      1.69 o 
  -5  -1   7        0.65        0.91      0.68 o 
  -4  -1   7      100.57      113.31      3.06 o 
  -3  -1   7        1.44        0.12      0.42 o 
  -2  -1   7       30.94       34.08      0.95 o 
  -1  -1   7      188.22      210.50      5.21 o 
   0  -1   7      124.23      111.90      1.46 o 
   1  -1   7      247.36      250.61      6.32 o 
   2  -1   7        1.85        3.15      0.85 o 
   3  -1   7       98.92      109.47      2.83 o 
   4  -1   7        3.87        4.42      0.56 o 
   5  -1   7        0.58        1.51      0.79 o 
   6  -1   7       13.46       12.08      4.13 o 
   7  -1   7       12.30       10.97      2.68 o 
  -7   0   7        4.23        2.21      1.66 o 
  -6   0   7       34.43       37.06      2.14 o 
  -5   0   7       64.22       65.11      1.87 o 
  -4   0   7      154.62      164.46      2.28 o 
  -3   0   7       52.52       51.99      1.42 o 
  -2   0   7      261.66      294.05      4.27 o 
  -1   0   7      556.08      584.73      9.74 o 
   0   0   7      284.88      276.10      2.79 o 
   1   0   7      512.59      515.88      6.06 o 
   2   0   7       16.21       22.60      0.67 o 
   3   0   7        5.19        4.73      0.95 o 
   4   0   7        0.92        1.39      0.64 o 
   5   0   7       52.83       44.88      1.69 o 
   6   0   7        3.65        4.70      1.59 o 
   7   0   7        2.69        2.21      1.74 o 
   8   0   7       35.76       39.97      2.74 o 
  -7   1   7       82.11       83.61      4.66 o 
  -6   1   7        8.39        6.02      2.57 o 
  -5   1   7       68.16       61.80      2.86 o 
  -4   1   7       47.66       56.05      1.79 o 
  -3   1   7       56.57       54.13      1.66 o 
  -2   1   7       86.86       82.88      2.29 o 
  -1   1   7      534.65      536.67     10.10 o 
   0   1   7      682.68      665.49      8.18 o 
   1   1   7      467.66      453.66      8.49 o 
   2   1   7      255.40      256.77      3.39 o 
   3   1   7       77.65       65.32      1.65 o 
   4   1   7       59.87       54.45      1.68 o 
   5   1   7      542.81      529.23     12.78 o 
   6   1   7       35.51       35.31      1.61 o 
   7   1   7        0.00        0.59      0.62 o 
   8   1   7       42.57       51.34      3.63 o 
  -6   2   7      153.88      151.40      7.61 o 
  -5   2   7      219.44      224.32      8.21 o 
  -4   2   7     1812.78     1910.02     27.48 o 
  -3   2   7       56.64       51.15      2.12 o 
  -2   2   7       15.46       13.96      1.08 o 
  -1   2   7      675.22      725.15     21.97 o 
   0   2   7       11.69       11.10      0.61 o 
   1   2   7      335.19      329.05      5.30 o 
   2   2   7      426.85      469.81      7.46 o 
   3   2   7      944.36      995.21     17.49 o 
   4   2   7       52.14       51.83      1.21 o 
   5   2   7      169.96      167.48      3.16 o 
   6   2   7      388.21      403.59      8.78 o 
   7   2   7       25.99       23.26      1.61 o 
   8   2   7        3.04        1.88      0.99 o 
  -5   3   7       57.84       63.85      4.51 o 
  -4   3   7      183.04      195.85      5.62 o 
  -3   3   7        6.19        5.60      1.97 o 
  -2   3   7       38.71       35.47      2.28 o 
  -1   3   7       34.03       36.32      2.14 o 
   0   3   7      408.97      433.61      5.73 o 
   1   3   7      551.12      571.79      8.82 o 
   2   3   7       38.05       43.22      0.87 o 
   3   3   7        6.41        8.24      1.00 o 
   4   3   7        8.65        8.79      0.57 o 
   5   3   7       14.61       14.95      0.74 o 
   6   3   7      164.45      169.94      4.24 o 
   7   3   7       46.69       48.48      1.98 o 
   8   3   7        3.22        2.76      1.31 o 
   9   3   7        0.02        2.90      1.64 o 
  -5   4   7        0.08        0.92      1.29 o 
  -4   4   7        2.31        1.79      1.15 o 
  -3   4   7        2.52        1.53      1.07 o 
  -2   4   7       38.17       36.59      1.68 o 
  -1   4   7      212.48      184.50      3.45 o 
   0   4   7       61.35       56.50      1.52 o 
   1   4   7        2.36        0.85      0.33 o 
   2   4   7      704.87      709.31     16.55 o 
   3   4   7        1.07        1.27      0.71 o 
   4   4   7       54.90       57.23      2.02 o 
   5   4   7      103.13       92.50      1.21 o 
   6   4   7       13.89       15.04      0.97 o 
   7   4   7      469.88      479.99     18.12 o 
   8   4   7        3.61        4.96      1.63 o 
   9   4   7        3.81        6.02      2.13 o 
  -4   5   7       16.14       20.28      5.96 o 
  -3   5   7        2.16        1.21      1.44 o 
  -2   5   7       40.93       46.32      2.02 o 
  -1   5   7       20.70       13.88      1.37 o 
   0   5   7       17.97       13.29      1.35 o 
   1   5   7        0.42        0.23      0.41 o 
   2   5   7      120.12      121.46      3.41 o 
   3   5   7      272.61      281.23      5.21 o 
   4   5   7       13.77       11.28      1.00 o 
   5   5   7       15.36       19.18      1.36 o 
   6   5   7      236.96      230.47      5.46 o 
   7   5   7      145.15      146.18      5.90 o 
   8   5   7       16.13       13.97      2.15 o 
   9   5   7       30.18       28.20      2.23 o 
  -3   6   7        2.21        5.02      3.56 o 
  -2   6   7       16.81       16.00      2.77 o 
  -1   6   7       10.09        5.88      3.40 o 
   0   6   7       92.31       79.64      2.57 o 
   1   6   7       79.97       58.10      2.14 o 
   2   6   7       18.22       15.38      1.01 o 
   3   6   7      932.80      888.85     20.16 o 
   4   6   7       28.27       27.78      1.28 o 
   5   6   7       38.00       37.73      1.86 o 
   6   6   7       17.07       15.72      3.82 o 
   7   6   7        0.80        0.50      1.19 o 
   8   6   7        2.32        2.73      1.63 o 
  -2   7   7       38.59       43.87      3.10 o 
  -1   7   7       42.23       40.76      2.31 o 
   0   7   7        1.28        2.42      1.29 o 
   1   7   7      163.54      152.36      4.32 o 
   2   7   7       19.81       20.25      1.43 o 
   3   7   7      145.20      124.79      3.79 o 
   4   7   7        0.81        1.46      0.76 o 
   5   7   7        8.74        7.78      2.36 o 
   6   7   7        5.77        5.99      2.17 o 
   7   7   7        5.66        4.37      2.32 o 
   8   7   7        4.19        2.62      1.86 o 
   1   8   7        3.40        2.95      2.47 o 
   2   8   7        0.17        0.31      0.65 o 
   3   8   7        0.11        1.26      0.86 o 
   4   8   7       93.29       92.41      5.50 o 
   5   8   7        4.27        5.13      2.27 o 
   6   8   7        2.79        2.52      2.19 o 
   7   8   7        1.20        1.05      1.52 o 
   3   9   7        5.13        4.81      6.07 o 
   4   9   7       21.35       20.26      2.59 o 
   5   9   7        7.69        5.59      4.47 o 
  -5  -8   8        0.27        1.23      1.33 o 
  -4  -8   8       12.02        6.05      5.34 o 
  -3  -8   8        6.89        5.80      3.68 o 
  -2  -8   8       10.24        8.06      7.41 o 
  -1  -8   8       30.40       24.94      4.35 o 
  -6  -7   8       12.30       12.77      1.93 o 
  -5  -7   8        9.61       11.73      2.38 o 
  -4  -7   8        4.86        5.26      1.49 o 
  -3  -7   8       17.88       21.32      2.03 o 
  -2  -7   8        1.05        0.27      1.10 o 
  -1  -7   8        2.09        2.55      1.54 o 
   0  -7   8      100.81      121.72      8.41 o 
   1  -7   8       66.82       72.39      4.14 o 
  -7  -6   8       14.80       14.69      2.13 o 
  -6  -6   8       18.26       18.97      2.60 o 
  -5  -6   8       22.75       20.34      2.36 o 
  -4  -6   8        2.46        2.32      1.69 o 
  -3  -6   8      489.89      468.82     11.27 o 
  -2  -6   8      115.75      105.65      4.36 o 
  -1  -6   8       43.43       41.80      1.90 o 
   0  -6   8       80.33       84.25      3.48 o 
   1  -6   8      207.36      221.17      9.21 o 
   2  -6   8       26.65       32.60      3.65 o 
   3  -6   8        1.78        0.98      1.35 o 
  -7  -5   8       12.64        9.02      2.92 o 
  -6  -5   8       86.02       88.88      4.10 o 
  -5  -5   8        9.27       10.80      2.31 o 
  -4  -5   8        4.57        2.96      1.57 o 
  -3  -5   8      509.86      483.84     12.61 o 
  -2  -5   8       59.29       58.98      2.11 o 
  -1  -5   8        0.87        0.76      0.68 o 
   0  -5   8        0.56        0.25      0.19 o 
   1  -5   8       18.47       18.82      1.01 o 
   2  -5   8       47.25       48.25      2.61 o 
   3  -5   8        0.11       -0.14      0.91 o 
   4  -5   8       20.91       21.08      1.97 o 
  -7  -4   8        8.54        6.93      3.58 o 
  -6  -4   8      131.57      133.96      5.07 o 
  -5  -4   8       21.78       20.38      1.28 o 
  -4  -4   8       18.19       17.46      1.17 o 
  -3  -4   8      206.44      216.19      4.97 o 
  -2  -4   8        3.27        2.46      0.43 o 
  -1  -4   8      291.68      330.45      7.24 o 
   0  -4   8      108.94      109.22      3.17 o 
   1  -4   8       40.62       36.28      1.44 o 
   2  -4   8        2.54        3.30      0.54 o 
   3  -4   8        5.90        6.03      2.73 o 
   4  -4   8       44.24       37.42      2.54 o 
   5  -4   8        0.32       -0.08      1.37 o 
  -7  -3   8        1.31        1.14      0.92 o 
  -6  -3   8      404.42      421.99     13.53 o 
  -5  -3   8      199.26      202.31      4.40 o 
  -4  -3   8       23.44       22.93      1.31 o 
  -3  -3   8       33.81       38.34      0.88 o 
  -2  -3   8      274.06      268.28     10.14 o 
  -1  -3   8      140.76      138.97      2.08 o 
   0  -3   8       87.16       98.02      2.46 o 
   1  -3   8      258.08      286.61      5.27 o 
   2  -3   8        0.26        0.14      0.44 o 
   3  -3   8        2.51        1.50      0.99 o 
   4  -3   8       20.73       18.15      1.83 o 
   5  -3   8       53.10       47.85      3.17 o 
   6  -3   8       25.48       23.35      2.95 o 
  -7  -2   8       36.37       34.23      2.28 o 
  -6  -2   8        4.90        4.06      1.34 o 
  -5  -2   8       86.56       86.72      2.41 o 
  -4  -2   8       50.79       48.68      1.84 o 
  -3  -2   8       16.78       17.45      0.98 o 
  -2  -2   8      700.68      680.75     12.38 o 
  -1  -2   8       22.23       10.87      0.83 o 
   0  -2   8      309.01      319.20      5.48 o 
   1  -2   8       50.55       49.28      1.46 o 
   2  -2   8       21.77       24.68      1.11 o 
   3  -2   8      214.45      225.94      2.82 o 
   4  -2   8       65.10       69.94      2.44 o 
   5  -2   8       64.03       70.90      2.99 o 
   6  -2   8        7.81        8.50      2.18 o 
   7  -2   8        0.34        0.38      1.29 o 
  -7  -1   8       50.25       52.07      2.56 o 
  -6  -1   8      184.07      190.54      6.30 o 
  -5  -1   8       16.61       17.15      1.61 o 
  -4  -1   8       62.17       65.93      2.20 o 
  -3  -1   8        1.54        3.12      0.85 o 
  -2  -1   8       73.66       66.97      1.24 o 
  -1  -1   8        0.55        1.24      0.36 o 
   0  -1   8       90.62       90.04      2.06 o 
   1  -1   8        2.14        1.72      0.81 o 
   2  -1   8        0.01        0.05      0.73 o 
   3  -1   8      371.23      330.37      6.13 o 
   4  -1   8       87.60       94.90      1.94 o 
   5  -1   8      160.91      154.71      3.40 o 
   6  -1   8        3.18        2.91      1.42 o 
   7  -1   8       23.68       17.73      1.89 o 
  -7   0   8        5.76        4.95      3.43 o 
  -6   0   8       30.27       25.59      2.27 o 
  -5   0   8      182.68      206.49      7.70 o 
  -4   0   8        0.00        0.50      0.37 o 
  -3   0   8       12.67       16.33      0.71 o 
  -2   0   8      164.34      167.15      4.20 o 
  -1   0   8      399.30      406.97      7.20 o 
   0   0   8      265.86      315.17      6.46 o 
   1   0   8        3.02        2.73      0.86 o 
   2   0   8      152.59      155.09      2.10 o 
   3   0   8      255.35      234.77      3.59 o 
   4   0   8      150.73      161.91      3.20 o 
   5   0   8      154.85      136.29      3.40 o 
   6   0   8       47.54       45.15      2.27 o 
   7   0   8        4.19        1.93      1.40 o 
   8   0   8        4.07        5.25      3.14 o 
  -6   1   8       15.92       18.16      1.75 o 
  -5   1   8      317.90      342.55      8.11 o 
  -4   1   8      208.80      222.88      5.74 o 
  -3   1   8      195.94      204.52      4.30 o 
  -2   1   8      301.90      309.24      5.68 o 
  -1   1   8      424.73      473.25      5.62 o 
   0   1   8      619.73      674.38     14.06 o 
   1   1   8     1557.95     1635.46     13.85 o 
   2   1   8      737.89      719.97     19.54 o 
   3   1   8        5.14        4.98      0.96 o 
   4   1   8       76.90       72.36      2.21 o 
   5   1   8      244.63      239.53      3.80 o 
   6   1   8        0.24        0.55      0.50 o 
   7   1   8        3.86        4.77      1.73 o 
   8   1   8       21.25       25.12      2.78 o 
  -6   2   8        8.72        6.90      5.51 o 
  -5   2   8       65.11       66.52      3.09 o 
  -4   2   8      415.28      401.74     13.94 o 
  -3   2   8      108.81      103.37      3.01 o 
  -2   2   8      309.61      296.53      6.35 o 
  -1   2   8       26.96       30.78      1.88 o 
   0   2   8        9.29       11.02      0.54 o 
   1   2   8      421.73      430.12      9.44 o 
   2   2   8      265.86      253.65      4.70 o 
   3   2   8      164.03      164.39      3.61 o 
   4   2   8      139.16      149.95      3.00 o 
   5   2   8        0.13        0.10      0.45 o 
   6   2   8      210.60      212.79      5.38 o 
   7   2   8       87.76       87.23      4.25 o 
   8   2   8       16.76       15.34      1.89 o 
  -5   3   8       47.51       46.09      3.95 o 
  -4   3   8      353.71      373.13     12.31 o 
  -3   3   8      189.00      185.14      5.09 o 
  -2   3   8      560.34      543.08     11.50 o 
  -1   3   8       12.91       11.98      1.57 o 
   0   3   8      109.63      100.04      3.07 o 
   1   3   8      115.15      141.82      1.93 o 
   2   3   8       26.41       24.88      0.61 o 
   3   3   8       48.74       59.20      2.96 o 
   4   3   8      257.67      262.57      4.72 o 
   5   3   8       27.56       28.37      0.98 o 
   6   3   8      113.75      114.29      3.37 o 
   7   3   8        0.02        0.75      0.76 o 
   8   3   8        1.61        1.04      1.03 o 
   9   3   8       12.34       10.17      4.19 o 
  -4   4   8        2.54        2.71      1.56 o 
  -3   4   8       20.19       22.87      1.50 o 
  -2   4   8      301.54      293.87      5.55 o 
  -1   4   8      151.60      144.40      4.81 o 
   0   4   8       19.44       18.31      0.66 o 
   1   4   8      410.05      393.11     10.44 o 
   2   4   8      234.45      222.57      4.17 o 
   3   4   8        0.14        0.32      0.37 o 
   4   4   8        3.79        1.89      0.87 o 
   5   4   8      102.93       93.92      3.13 o 
   6   4   8      239.44      239.22      4.18 o 
   7   4   8       28.83       31.05      2.01 o 
   8   4   8       95.99      100.93      3.89 o 
   9   4   8        2.58        2.39      1.13 o 
  -4   5   8       44.99       49.93      3.44 o 
  -3   5   8       30.11       29.64      2.48 o 
  -2   5   8        5.84        5.11      1.97 o 
  -1   5   8        3.44        5.52      1.58 o 
   0   5   8      167.86      154.81      4.03 o 
   1   5   8       64.41       56.61      1.72 o 
   2   5   8        5.25        6.46      0.50 o 
   3   5   8        0.83        0.62      1.09 o 
   4   5   8        2.71        2.98      1.35 o 
   5   5   8       16.82       14.64      1.54 o 
   6   5   8      132.98      139.82      7.85 o 
   7   5   8       11.58        9.18      3.62 o 
   8   5   8       18.87       12.06      5.00 o 
   9   5   8       25.48       21.66      1.90 o 
  -3   6   8        8.18        4.08      3.98 o 
  -2   6   8       17.32       22.81      2.99 o 
  -1   6   8       25.78       23.35      1.55 o 
   0   6   8        7.26        9.07      1.91 o 
   1   6   8        0.88        0.36      0.55 o 
   2   6   8        2.46        4.43      1.35 o 
   3   6   8       21.55       26.78      4.10 o 
   4   6   8        4.59        4.06      1.55 o 
   5   6   8       45.18       51.67      2.66 o 
   6   6   8        5.21        6.02      2.09 o 
   7   6   8        5.29        4.74      3.01 o 
   8   6   8       78.22       75.20      4.41 o 
  -1   7   8        7.09        5.87      3.97 o 
   0   7   8      121.70      111.04      3.87 o 
   1   7   8        3.90        2.43      2.62 o 
   2   7   8       47.51       39.45      1.97 o 
   3   7   8       16.92       23.46      1.66 o 
   4   7   8        2.63        1.73      0.88 o 
   5   7   8       42.90       40.08      1.89 o 
   6   7   8       13.63       15.07      2.36 o 
   7   7   8        0.12       -0.18      0.68 o 
   8   7   8        4.50        5.24      2.34 o 
   0   8   8       35.41       43.47      3.98 o 
   1   8   8        2.15        1.13      1.40 o 
   2   8   8        0.34        0.23      1.67 o 
   3   8   8       15.88       11.73      1.27 o 
   4   8   8       13.54       14.42      1.43 o 
   5   8   8      199.79      184.95      7.28 o 
   6   8   8       57.24       54.95      3.84 o 
   7   8   8        7.85        8.69      3.06 o 
   3   9   8        7.68        7.08     12.77 o 
   4   9   8        2.09        1.16      1.69 o 
   5   9   8        0.38        1.62      1.77 o 
  -4  -8   9       11.31        7.53      3.71 o 
  -3  -8   9        4.23        3.11      1.34 o 
  -2  -8   9        0.01        0.05      1.52 o 
  -6  -7   9        5.08        5.24      1.54 o 
  -5  -7   9        0.36       -0.03      1.40 o 
  -4  -7   9        1.14        0.88      0.93 o 
  -3  -7   9       24.90       16.64      1.66 o 
  -2  -7   9        0.77        0.90      0.97 o 
  -1  -7   9       38.35       38.09      2.96 o 
   0  -7   9        0.46        0.20      1.26 o 
   1  -7   9       49.00       56.83      4.50 o 
  -6  -6   9        0.75        0.78      1.37 o 
  -5  -6   9        0.00        0.42      1.39 o 
  -4  -6   9       63.69       58.86      3.08 o 
  -3  -6   9        2.88        0.89      1.21 o 
  -2  -6   9       20.75       21.03      1.56 o 
  -1  -6   9        4.34        6.30      2.71 o 
   0  -6   9       22.09       19.64      2.76 o 
   1  -6   9       12.87       11.63      5.68 o 
   2  -6   9       18.28       17.79      2.99 o 
   3  -6   9        0.10        0.73      1.03 o 
  -7  -5   9       30.58       31.13      2.19 o 
  -6  -5   9        0.08        0.46      1.08 o 
  -5  -5   9        7.22        6.17      1.73 o 
  -4  -5   9       63.50       65.31      2.97 o 
  -3  -5   9        2.08        5.11      1.73 o 
  -2  -5   9       17.38       16.71      3.85 o 
  -1  -5   9      171.93      150.31      5.33 o 
   0  -5   9       90.30       82.18      2.71 o 
   1  -5   9        2.10        2.12      0.76 o 
   2  -5   9       55.91       58.76      2.92 o 
   3  -5   9        0.33        0.52      0.89 o 
   4  -5   9        6.36        7.39      1.99 o 
  -7  -4   9      237.73      260.89     12.52 o 
  -6  -4   9      376.86      404.67     12.02 o 
  -5  -4   9       45.14       46.45      1.78 o 
  -4  -4   9        1.96        2.48      1.38 o 
  -3  -4   9      138.76      145.90      3.47 o 
  -2  -4   9        0.04        0.31      0.20 o 
  -1  -4   9      251.67      225.89      3.46 o 
   0  -4   9        4.57        3.03      0.93 o 
   1  -4   9        7.52        5.85      1.23 o 
   2  -4   9      183.16      194.62      8.09 o 
   3  -4   9        3.15        2.43      1.13 o 
   4  -4   9        1.42        1.19      1.20 o 
   5  -4   9       12.00       12.42      1.85 o 
  -7  -3   9      117.05      122.71      4.58 o 
  -6  -3   9      215.28      210.61      6.12 o 
  -5  -3   9       62.75       62.29      2.34 o 
  -4  -3   9      341.48      339.47      7.82 o 
  -3  -3   9       47.21       49.07      1.68 o 
  -2  -3   9        4.01        2.90      0.84 o 
  -1  -3   9       34.40       30.55      0.78 o 
   0  -3   9        7.76        7.16      0.49 o 
   1  -3   9        1.21        1.91      0.88 o 
   2  -3   9       82.12       76.33      2.08 o 
   3  -3   9        0.13        0.26      0.25 o 
   4  -3   9        4.29        2.40      1.41 o 
   5  -3   9        5.48        4.79      1.86 o 
   6  -3   9        0.98        0.42      0.84 o 
  -7  -2   9        8.90        9.05      4.01 o 
  -6  -2   9        2.30        2.10      1.08 o 
  -5  -2   9        2.13        2.03      0.89 o 
  -4  -2   9      369.28      393.43      7.59 o 
  -3  -2   9       18.28       20.29      1.16 o 
  -2  -2   9        0.11        1.75      0.87 o 
  -1  -2   9      711.36      745.23     14.81 o 
   0  -2   9       77.03       83.98      1.66 o 
   1  -2   9        0.10        0.62      0.61 o 
   2  -2   9      166.59      181.26      2.96 o 
   3  -2   9       78.96       91.04      1.49 o 
   4  -2   9       78.05       89.41      2.98 o 
   5  -2   9        3.18        2.38      1.50 o 
   6  -2   9        0.48        0.14      1.25 o 
  -7  -1   9       36.91       38.90      2.55 o 
  -6  -1   9       15.13       14.44      2.09 o 
  -5  -1   9       30.02       32.50      1.58 o 
  -4  -1   9       30.55       36.04      1.62 o 
  -3  -1   9      114.99      122.59      2.17 o 
  -2  -1   9      106.35      117.83      1.95 o 
  -1  -1   9       55.82       60.54      1.37 o 
   0  -1   9        1.58        2.75      1.10 o 
   1  -1   9      137.58      139.40      3.61 o 
   2  -1   9        3.24        4.49      1.35 o 
   3  -1   9        0.26        0.96      0.57 o 
   4  -1   9      286.64      309.62      5.60 o 
   5  -1   9       69.05       65.46      1.85 o 
   6  -1   9        3.90        3.56      1.60 o 
   7  -1   9       70.26       67.91      3.69 o 
  -7   0   9       46.68       44.62      2.63 o 
  -6   0   9        0.71        0.68      0.70 o 
  -5   0   9        8.02        7.60      3.98 o 
  -4   0   9       19.40       20.89      1.06 o 
  -3   0   9        8.67        9.87      0.93 o 
  -2   0   9       42.32       38.02      1.05 o 
  -1   0   9      111.17      112.62      2.00 o 
   0   0   9        8.18       10.02      0.72 o 
   1   0   9        0.03        0.47      0.63 o 
   2   0   9       12.49       12.35      1.67 o 
   3   0   9       21.69       21.28      1.25 o 
   4   0   9        0.07        0.02      0.95 o 
   5   0   9        3.45        3.94      1.62 o 
   6   0   9        6.86        6.67      1.88 o 
   7   0   9        3.77        3.75      1.52 o 
   8   0   9        1.07        1.74      1.23 o 
  -6   1   9       35.96       34.29      1.95 o 
  -5   1   9        0.51        0.30      1.31 o 
  -4   1   9       37.96       32.30      1.68 o 
  -3   1   9        0.04        0.49      0.81 o 
  -2   1   9        6.23        9.58      1.46 o 
  -1   1   9        5.15        3.17      0.63 o 
   0   1   9      147.52      139.06      2.19 o 
   1   1   9      716.34      736.66     11.76 o 
   2   1   9      259.14      288.91      6.21 o 
   3   1   9     1262.26     1221.82     17.45 o 
   4   1   9       16.94       17.84      1.22 o 
   5   1   9       99.81      104.75      2.73 o 
   6   1   9       27.23       25.57      1.37 o 
   7   1   9        0.95        1.57      0.78 o 
   8   1   9       16.20       14.13      2.69 o 
  -6   2   9        0.16        0.46      1.32 o 
  -5   2   9        5.46        3.72      2.56 o 
  -4   2   9       22.61       20.76      1.56 o 
  -3   2   9      285.04      300.83     16.66 o 
  -2   2   9      358.53      371.76      6.34 o 
  -1   2   9       46.40       45.43      1.74 o 
   0   2   9       21.26       20.55      0.66 o 
   1   2   9      201.85      215.70      3.08 o 
   2   2   9        3.12        6.26      0.67 o 
   3   2   9      586.43      592.33      7.36 o 
   4   2   9      263.66      268.79      5.11 o 
   5   2   9      282.41      295.61      7.93 o 
   6   2   9       13.89       13.52      1.07 o 
   7   2   9        1.07        1.65      1.00 o 
   8   2   9      135.66      145.15     11.85 o 
  -5   3   9        3.31        1.62      1.67 o 
  -4   3   9        6.18        5.32      2.42 o 
  -3   3   9       61.94       64.20      2.60 o 
  -2   3   9     1122.53     1072.18     22.06 o 
  -1   3   9        6.55        5.58      2.29 o 
   0   3   9      441.87      424.49      8.45 o 
   1   3   9      132.63      136.30      1.96 o 
   2   3   9        4.19        3.53      0.59 o 
   3   3   9      216.69      234.89      4.34 o 
   4   3   9      235.86      252.37     11.22 o 
   5   3   9       79.25       81.17      1.93 o 
   6   3   9      110.92      103.39      2.46 o 
   7   3   9        9.51        8.85      1.27 o 
   8   3   9        0.01        0.33      1.01 o 
  -4   4   9        2.36        2.02      1.79 o 
  -3   4   9        1.96        1.55      1.17 o 
  -2   4   9      216.60      225.62      7.50 o 
  -1   4   9        2.21        3.45      1.80 o 
   0   4   9      198.96      192.37      3.57 o 
   1   4   9       75.56       71.53      1.24 o 
   2   4   9      190.23      187.37      2.57 o 
   3   4   9       26.35       26.54      1.59 o 
   4   4   9       39.09       42.00      2.31 o 
   5   4   9       31.02       29.67      1.70 o 
   6   4   9       54.18       55.31      2.05 o 
   7   4   9        7.73        6.29      2.39 o 
   8   4   9        7.44        9.74      2.33 o 
  -3   5   9       66.33       66.58      5.31 o 
  -2   5   9        8.31        6.97      1.90 o 
  -1   5   9      223.79      201.36      7.71 o 
   0   5   9       10.82       14.30      1.08 o 
   1   5   9       41.28       36.78      1.43 o 
   2   5   9      487.76      552.68      7.37 o 
   3   5   9      264.98      275.28      4.04 o 
   4   5   9       16.42       16.95      1.36 o 
   5   5   9       84.06       88.21      4.27 o 
   6   5   9      104.25       87.81      4.85 o 
   7   5   9        1.81        1.36      0.94 o 
   8   5   9       45.85       40.18      2.31 o 
  -2   6   9       20.69       16.17      3.02 o 
  -1   6   9        2.44        2.86      1.58 o 
   0   6   9      163.44      163.72      6.77 o 
   1   6   9       15.58       17.20      1.07 o 
   2   6   9       17.21       16.04      1.62 o 
   3   6   9      100.73      106.78      3.18 o 
   4   6   9        3.48        4.38      1.88 o 
   5   6   9        3.31        3.45      1.25 o 
   6   6   9        3.43        1.38      0.78 o 
   7   6   9       21.25       15.46      3.98 o 
   8   6   9       23.52       21.37      2.10 o 
  -1   7   9        7.89        3.40      3.33 o 
   0   7   9       12.45       11.07      1.55 o 
   1   7   9       18.38       18.69      2.63 o 
   2   7   9        5.20        4.44      1.55 o 
   3   7   9      104.27      100.27      3.87 o 
   4   7   9        5.08        3.75      2.20 o 
   5   7   9      107.78       97.31      3.71 o 
   6   7   9       78.44       79.92      3.54 o 
   7   7   9       11.91        6.43      1.92 o 
   8   7   9        2.31        1.33      1.35 o 
   1   8   9       45.03       46.65      3.03 o 
   2   8   9        0.02        0.31      0.84 o 
   3   8   9       61.66       62.64      3.84 o 
   4   8   9       34.13       33.45      1.98 o 
   5   8   9       41.23       33.09      1.64 o 
   6   8   9        5.09        4.13      4.51 o 
   7   8   9       11.58       11.12      5.41 o 
  -5  -7  10       50.98       44.49      2.61 o 
  -4  -7  10        1.01        1.08      1.10 o 
  -3  -7  10       14.96        9.02      3.25 o 
  -2  -7  10        0.85        1.79      1.27 o 
  -1  -7  10        0.78        0.76      1.33 o 
   0  -7  10       25.87       23.54      4.39 o 
   1  -7  10       33.89       36.20      3.66 o 
  -6  -6  10        2.16        2.59      1.70 o 
  -5  -6  10        9.85        6.26      3.60 o 
  -4  -6  10        0.95        2.05      1.11 o 
  -3  -6  10       21.88       19.57      3.57 o 
  -2  -6  10       18.50       11.29      4.62 o 
  -1  -6  10       62.20       51.42      4.44 o 
   0  -6  10       19.15       19.14      2.55 o 
   1  -6  10       28.78       30.93      5.45 o 
   2  -6  10        5.88        7.16      2.51 o 
  -7  -5  10        0.21        0.96      0.83 o 
  -6  -5  10        2.89        2.68      1.63 o 
  -5  -5  10        2.69        3.34      1.32 o 
  -4  -5  10       23.15       20.39      3.59 o 
  -3  -5  10       10.46        8.55      3.15 o 
  -2  -5  10        1.68        0.04      0.70 o 
  -1  -5  10      270.80      240.40      4.95 o 
   0  -5  10        9.29        7.70      2.87 o 
   1  -5  10      168.75      169.58      9.62 o 
   2  -5  10       12.89       11.29      1.93 o 
   3  -5  10        0.60        0.58      1.21 o 
   4  -5  10        1.78        1.42      1.41 o 
  -7  -4  10        3.32        2.35      1.68 o 
  -6  -4  10       74.94       71.40      3.73 o 
  -5  -4  10       77.14       74.61      2.93 o 
  -4  -4  10      441.43      441.97     13.12 o 
  -3  -4  10       23.78       17.85      1.17 o 
  -2  -4  10       89.19       84.62      2.42 o 
  -1  -4  10      150.01      134.35      3.30 o 
   0  -4  10       16.51       20.77      1.02 o 
   1  -4  10      132.39      115.90      4.32 o 
   2  -4  10      149.91      153.14      5.68 o 
   3  -4  10        0.69        1.37      1.37 o 
   4  -4  10       26.70       24.60      2.17 o 
   5  -4  10       11.20       12.38      1.75 o 
  -7  -3  10        0.99        1.36      1.41 o 
  -6  -3  10        0.57        0.49      0.65 o 
  -5  -3  10      177.12      180.12      4.43 o 
  -4  -3  10      772.55      793.80     18.04 o 
  -3  -3  10      101.87       97.80      3.46 o 
  -2  -3  10       70.48       74.36      1.63 o 
  -1  -3  10        1.75        0.96      0.55 o 
   0  -3  10        9.81       11.92      1.18 o 
   1  -3  10      186.78      222.03      8.80 o 
   2  -3  10        4.45        3.39      1.28 o 
   3  -3  10        8.46        9.93      1.62 o 
   4  -3  10      115.74      110.58      4.55 o 
   5  -3  10       23.84       20.51      3.15 o 
   6  -3  10       13.72       13.41      3.24 o 
  -7  -2  10       62.39       65.40      3.01 o 
  -6  -2  10        1.48        1.09      0.95 o 
  -5  -2  10        0.24        0.58      0.72 o 
  -4  -2  10      156.25      165.83      5.67 o 
  -3  -2  10        1.93        2.42      0.98 o 
  -2  -2  10      219.20      239.27      3.87 o 
  -1  -2  10      236.31      235.18      5.78 o 
   0  -2  10       88.50       81.23      2.38 o 
   1  -2  10        0.79        0.45      0.54 o 
   2  -2  10        7.66        6.67      1.96 o 
   3  -2  10        1.05        1.33      0.81 o 
   4  -2  10        0.00        1.02      1.03 o 
   5  -2  10        0.86        1.06      1.16 o 
   6  -2  10       18.06       19.52      2.28 o 
  -7  -1  10       18.54       17.02      2.27 o 
  -6  -1  10        0.74        0.24      0.79 o 
  -5  -1  10       21.38       18.11      2.25 o 
  -4  -1  10       30.10       30.21      1.80 o 
  -3  -1  10       24.18       23.38      1.28 o 
  -2  -1  10       24.17       23.66      1.07 o 
  -1  -1  10       21.22       25.12      1.28 o 
   0  -1  10       19.00       20.59      0.91 o 
   1  -1  10        0.48        0.31      0.73 o 
   2  -1  10        1.30        1.16      0.85 o 
   3  -1  10        1.78        1.86      1.14 o 
   4  -1  10       23.33       21.89      1.62 o 
   5  -1  10        7.08        4.26      2.02 o 
   6  -1  10      148.78      150.36      5.81 o 
   7  -1  10       11.51        8.98      2.45 o 
  -6   0  10        0.11        0.30      1.10 o 
  -5   0  10      194.87      210.86      6.85 o 
  -4   0  10        6.38        5.54      1.76 o 
  -3   0  10       28.33       28.98      1.08 o 
  -2   0  10      176.80      182.04      3.71 o 
  -1   0  10       38.09       41.74      1.14 o 
   0   0  10      221.38      199.38      3.13 o 
   1   0  10      371.14      395.36     10.15 o 
   2   0  10        1.13        1.77      0.91 o 
   3   0  10        2.03        2.09      1.07 o 
   4   0  10      363.77      366.04     10.07 o 
   5   0  10       18.75       18.30      1.64 o 
   6   0  10       55.28       57.53      3.00 o 
   7   0  10      176.48      185.18      9.81 o 
  -6   1  10        9.30        5.17      2.32 o 
  -5   1  10      195.24      191.17      6.58 o 
  -4   1  10       32.16       33.80      1.98 o 
  -3   1  10       41.57       42.23      2.67 o 
  -2   1  10        6.15       13.21      1.43 o 
  -1   1  10      123.02      127.00      3.35 o 
   0   1  10      138.48      143.78      2.28 o 
   1   1  10      156.78      163.35      2.65 o 
   2   1  10     1397.73     1483.20     21.14 o 
   3   1  10       17.41       12.09      1.10 o 
   4   1  10       10.02       11.52      1.29 o 
   5   1  10      739.15      716.51     18.01 o 
   6   1  10        9.53        9.51      1.31 o 
   7   1  10       17.97       17.70      1.94 o 
   8   1  10      129.30      143.04      4.84 o 
  -5   2  10        2.89        2.19      1.37 o 
  -4   2  10       54.73       54.73      2.94 o 
  -3   2  10        2.07        1.75      1.09 o 
  -2   2  10        1.65        0.38      0.94 o 
  -1   2  10      573.66      601.30     23.38 o 
   0   2  10        0.65        0.21      0.36 o 
   1   2  10        1.59        0.78      0.42 o 
   2   2  10       71.36       69.20      1.15 o 
   3   2  10      211.40      220.12      4.16 o 
   4   2  10       48.02       50.18      1.27 o 
   5   2  10      796.05      817.66     20.29 o 
   6   2  10       65.92       66.96      2.97 o 
   7   2  10       28.65       26.54      1.74 o 
   8   2  10       84.42       95.85      5.14 o 
  -5   3  10       12.09        6.54      6.50 o 
  -4   3  10       14.75       12.40      3.62 o 
  -3   3  10      114.35      116.41      4.12 o 
  -2   3  10      395.49      382.47      9.32 o 
  -1   3  10     1071.95     1016.08     21.55 o 
   0   3  10     1014.50      952.17      7.35 o 
   1   3  10      323.52      336.70      5.51 o 
   2   3  10        4.52        5.31      0.56 o 
   3   3  10      357.84      384.63      8.39 o 
   4   3  10        7.80        5.72      0.82 o 
   5   3  10      231.36      235.41      5.17 o 
   6   3  10       45.97       44.47      1.72 o 
   7   3  10        0.05        0.71      0.84 o 
   8   3  10       47.69       48.88      4.07 o 
  -4   4  10       43.07       38.58      3.80 o 
  -3   4  10       42.50       40.26      2.09 o 
  -2   4  10        2.17        1.95      1.12 o 
  -1   4  10      784.78      744.70     16.96 o 
   0   4  10      725.76      709.34     16.87 o 
   1   4  10       96.43       87.18      1.62 o 
   2   4  10       88.13       81.07      1.48 o 
   3   4  10        2.24        1.62      1.16 o 
   4   4  10        1.02        1.03      0.96 o 
   5   4  10       13.36        7.58      2.50 o 
   6   4  10       10.24        9.50      2.98 o 
   7   4  10        2.31        2.04      1.22 o 
   8   4  10       42.75       45.21      2.71 o 
  -3   5  10      108.94      106.17      5.47 o 
  -2   5  10       10.46        9.02      3.34 o 
  -1   5  10       88.01       70.37      2.79 o 
   0   5  10      117.85      114.43      3.49 o 
   1   5  10       50.03       52.88      2.23 o 
   2   5  10     1260.77     1233.28     43.48 o 
   3   5  10       18.32       19.40      1.32 o 
   4   5  10       10.52        9.69      1.19 o 
   5   5  10      189.34      183.72      4.25 o 
   6   5  10       20.08       13.98      1.48 o 
   7   5  10        0.02       -0.08      0.99 o 
   8   5  10       26.71       28.10      2.17 o 
  -2   6  10        0.55        0.69      1.51 o 
  -1   6  10        2.93        4.03      1.57 o 
   0   6  10       75.92       69.79      2.96 o 
   1   6  10        4.01        4.19      1.42 o 
   2   6  10        3.13        2.43      1.08 o 
   3   6  10      330.86      356.38     11.65 o 
   4   6  10        2.05        1.98      1.01 o 
   5   6  10       10.84       11.07      1.31 o 
   6   6  10       45.92       39.08      2.97 o 
   7   6  10       17.22       15.33      2.18 o 
   8   6  10        0.09        0.58      1.03 o 
  -1   7  10       17.88       20.43      4.94 o 
   0   7  10        1.46        1.36      1.41 o 
   1   7  10        4.11        3.25      1.40 o 
   2   7  10      112.40      120.58      5.61 o 
   3   7  10       23.34       20.62      1.65 o 
   4   7  10       29.06       27.05      1.47 o 
   5   7  10        0.01        0.24      0.51 o 
   6   7  10       22.14       24.81      2.04 o 
   7   7  10        0.11        0.54      0.71 o 
   1   8  10        2.06        1.05      1.12 o 
   2   8  10        3.10        8.51      2.79 o 
   3   8  10       46.87       52.35      5.27 o 
   4   8  10        1.36        0.43      0.65 o 
   5   8  10       23.51       25.27      1.71 o 
   6   8  10        6.51        8.11      1.25 o 
  -4  -7  11       32.24       31.32      2.15 o 
  -3  -7  11       13.82        8.97      4.62 o 
  -2  -7  11       13.43       15.84      2.83 o 
  -1  -7  11       10.17        6.24      4.72 o 
   0  -7  11       83.92       78.65      5.33 o 
  -6  -6  11       10.29       11.86      2.41 o 
  -5  -6  11        3.22        2.76      1.74 o 
  -4  -6  11        7.29        6.34      1.89 o 
  -3  -6  11        5.61        3.22      1.64 o 
  -2  -6  11       16.89       17.97      1.99 o 
  -1  -6  11        0.34       -0.01      0.94 o 
   0  -6  11       41.82       42.02      2.86 o 
   1  -6  11        1.42        0.54      1.19 o 
   2  -6  11       10.36       10.70      2.75 o 
  -6  -5  11        0.96        1.00      1.00 o 
  -5  -5  11        1.16        1.89      1.31 o 
  -4  -5  11      110.86      105.27      4.40 o 
  -3  -5  11       29.72       23.23      2.14 o 
  -2  -5  11       62.10       61.40      2.67 o 
  -1  -5  11       63.92       71.99      2.87 o 
   0  -5  11      217.16      213.27      5.42 o 
   1  -5  11       14.91        8.40      2.58 o 
   2  -5  11        5.33        2.14      1.81 o 
   3  -5  11        2.94        1.44      1.79 o 
  -6  -4  11       54.51       47.13      2.52 o 
  -5  -4  11       55.60       50.59      2.71 o 
  -4  -4  11       13.83       14.16      1.38 o 
  -3  -4  11       58.05       50.91      1.56 o 
  -2  -4  11       72.66       76.83      2.17 o 
  -1  -4  11       20.69       23.76      1.13 o 
   0  -4  11        6.03        5.17      0.60 o 
   1  -4  11       78.82       62.59      1.50 o 
   2  -4  11       40.31       38.29      1.76 o 
   3  -4  11        2.27        1.33      0.82 o 
   4  -4  11       29.86       25.06      2.27 o 
  -7  -3  11        1.71        1.26      0.82 o 
  -6  -3  11       44.09       43.71      2.43 o 
  -5  -3  11      119.61      117.80      3.75 o 
  -4  -3  11      140.05      138.69      5.30 o 
  -3  -3  11     1131.85     1067.90     14.92 o 
  -2  -3  11     1096.36     1032.22     18.06 o 
  -1  -3  11        8.08        9.70      0.89 o 
   0  -3  11       16.02       13.95      0.83 o 
   1  -3  11      281.80      287.74      5.81 o 
   2  -3  11       53.28       54.47      1.79 o 
   3  -3  11       40.05       39.99      2.06 o 
   4  -3  11       35.00       33.41      2.48 o 
   5  -3  11        7.92        5.87      2.97 o 
  -7  -2  11       12.65        7.54      4.10 o 
  -6  -2  11       68.92       73.36      3.44 o 
  -5  -2  11       57.23       63.54      2.63 o 
  -4  -2  11       21.81       18.48      1.83 o 
  -3  -2  11      205.03      219.81      5.03 o 
  -2  -2  11      702.82      657.48     12.82 o 
  -1  -2  11       10.82       12.17      1.76 o 
   0  -2  11      139.42      137.13      2.66 o 
   1  -2  11        7.27        7.90      0.98 o 
   2  -2  11       32.79       32.07      2.10 o 
   3  -2  11        1.86        1.01      0.66 o 
   4  -2  11       71.92       67.59      4.48 o 
   5  -2  11        2.26        1.50      0.94 o 
   6  -2  11       36.90       37.20      2.61 o 
  -6  -1  11        3.88        2.92      1.77 o 
  -5  -1  11        8.83        8.66      3.86 o 
  -4  -1  11       11.61       10.77      1.87 o 
  -3  -1  11       34.60       36.79      1.48 o 
  -2  -1  11      155.85      159.90      2.74 o 
  -1  -1  11       70.25       83.10      2.51 o 
   0  -1  11       15.21       19.00      0.96 o 
   1  -1  11      494.64      510.09     11.80 o 
   2  -1  11      289.19      305.44     10.55 o 
   3  -1  11       78.67       92.05      2.52 o 
   4  -1  11      452.74      458.10      9.49 o 
   5  -1  11       16.22       21.24      3.73 o 
   6  -1  11        1.88        1.60      1.17 o 
   7  -1  11       10.26       10.97      3.95 o 
  -6   0  11      189.56      188.07      5.69 o 
  -5   0  11      245.69      258.51      9.11 o 
  -4   0  11        2.35        2.41      1.30 o 
  -3   0  11       50.28       40.27      1.66 o 
  -2   0  11       87.27       99.65      1.87 o 
  -1   0  11       44.55       45.78      1.11 o 
   0   0  11        6.14        2.76      1.11 o 
   1   0  11        0.61        1.40      1.00 o 
   2   0  11        2.45        2.81      1.08 o 
   3   0  11        2.63        2.32      1.07 o 
   4   0  11      322.21      324.29      6.62 o 
   5   0  11       33.32       34.61      1.90 o 
   6   0  11       32.86       30.79      3.40 o 
   7   0  11       46.52       52.76      4.09 o 
  -6   1  11        8.54        8.26      3.13 o 
  -5   1  11       16.97       16.88      2.11 o 
  -4   1  11      119.02      119.23      3.88 o 
  -3   1  11        7.17        6.44      2.42 o 
  -2   1  11        0.83        3.30      1.38 o 
  -1   1  11        2.68        2.01      0.80 o 
   0   1  11       11.61        8.69      0.82 o 
   1   1  11       66.72       73.77      1.93 o 
   2   1  11      251.75      262.81      5.90 o 
   3   1  11      136.39      154.43      7.30 o 
   4   1  11       41.39       39.82      1.67 o 
   5   1  11      663.76      685.77     13.94 o 
   6   1  11       31.50       30.16      1.45 o 
   7   1  11        2.45        2.30      1.54 o 
   8   1  11       14.37       18.46      3.55 o 
  -5   2  11       34.01       35.08      2.13 o 
  -4   2  11       45.05       45.82      2.64 o 
  -3   2  11       13.77       12.58      1.93 o 
  -2   2  11      155.87      161.87      7.84 o 
  -1   2  11       12.66       14.46      2.08 o 
   0   2  11        0.01        0.33      0.32 o 
   1   2  11       45.15       45.01      1.46 o 
   2   2  11        7.40        7.62      0.63 o 
   3   2  11       22.47       28.92      0.91 o 
   4   2  11       32.79       32.57      1.17 o 
   5   2  11      282.42      299.15      7.81 o 
   6   2  11       13.74       14.95      1.50 o 
   7   2  11        0.41        1.11      1.08 o 
   8   2  11       26.67       24.69      2.90 o 
  -5   3  11       15.49       14.55     12.58 o 
  -4   3  11       13.14       12.29      2.36 o 
  -3   3  11        4.60        4.56      1.92 o 
  -2   3  11       90.87       76.75      3.64 o 
  -1   3  11       44.80       45.94      2.23 o 
   0   3  11      225.18      223.58      3.01 o 
   1   3  11       91.49       93.81      1.66 o 
   2   3  11      366.00      357.64      6.50 o 
   3   3  11      102.96      102.60      1.85 o 
   4   3  11       54.63       42.49      1.16 o 
   5   3  11       31.65       33.69      1.71 o 
   6   3  11      211.49      209.67      7.93 o 
   7   3  11        0.44        1.58      1.23 o 
   8   3  11       16.94       18.29      1.86 o 
  -4   4  11        1.28        1.67      1.26 o 
  -3   4  11        6.07        4.33      1.78 o 
  -2   4  11        7.52        4.53      2.74 o 
  -1   4  11       59.50       54.36      1.93 o 
   0   4  11      429.13      396.73     12.04 o 
   1   4  11      524.30      501.90     15.05 o 
   2   4  11     2638.68     2570.36     38.55 o 
   3   4  11       24.95       24.77      1.46 o 
   4   4  11        3.33        2.72      1.82 o 
   5   4  11       18.50       14.13      1.51 o 
   6   4  11       11.95       15.07      2.18 o 
   7   4  11        7.53        8.40      3.10 o 
   8   4  11       37.77       39.07      2.30 o 
  -3   5  11       45.11       45.28      3.32 o 
  -2   5  11        3.33        3.19      2.04 o 
  -1   5  11        1.83        2.69      1.34 o 
   0   5  11        0.03       -0.02      0.79 o 
   1   5  11      121.66      121.77      2.57 o 
   2   5  11       30.21       30.22      1.19 o 
   3   5  11        8.13        7.94      1.41 o 
   4   5  11      109.51      102.41      3.29 o 
   5   5  11       49.06       51.66      2.58 o 
   6   5  11       33.77       34.05      2.48 o 
   7   5  11       47.21       46.24      2.58 o 
   8   5  11       14.50       18.00      2.09 o 
  -2   6  11        0.70        1.12      1.25 o 
  -1   6  11        1.94        1.85      1.60 o 
   0   6  11       99.76       93.13      3.99 o 
   1   6  11       22.19       17.55      1.75 o 
   2   6  11       18.15       17.47      2.01 o 
   3   6  11        8.83       10.32      1.51 o 
   4   6  11        0.00        0.31      0.65 o 
   5   6  11        7.38        8.38      1.24 o 
   6   6  11        2.69        3.10      1.61 o 
   7   6  11        0.96        0.60      0.82 o 
   8   6  11        1.44        1.82      1.42 o 
   0   7  11        0.74        1.04      1.47 o 
   1   7  11       13.80       16.86      3.10 o 
   2   7  11        4.68        5.87      2.44 o 
   3   7  11       32.41       32.13      2.19 o 
   4   7  11        8.79        9.10      1.74 o 
   5   7  11        8.68        8.66      3.92 o 
   6   7  11        2.56        1.70      1.49 o 
   7   7  11       13.87       17.12      1.44 o 
   2   8  11        4.79        5.69      4.64 o 
   3   8  11        1.50        1.11      1.12 o 
   4   8  11       49.48       50.35      2.69 o 
   5   8  11       14.55       13.50      1.33 o 
   6   8  11       15.07       14.72      2.75 o 
  -3  -7  12       41.85       39.75      2.37 o 
  -2  -7  12        9.61        8.11      2.64 o 
  -1  -7  12        0.55        0.87      1.42 o 
  -5  -6  12        0.89        0.77      1.07 o 
  -4  -6  12       93.71       96.79      3.69 o 
  -3  -6  12       35.23       35.92      4.01 o 
  -2  -6  12        0.69        0.49      0.97 o 
  -1  -6  12        0.47        0.80      1.00 o 
   0  -6  12        0.00        0.25      1.66 o 
   1  -6  12        8.47        4.22      3.72 o 
   2  -6  12        2.23        4.04      2.80 o 
  -6  -5  12       34.33       35.42      2.77 o 
  -5  -5  12        0.70        0.89      1.43 o 
  -4  -5  12       62.67       54.35      3.02 o 
  -3  -5  12       33.97       31.05      2.06 o 
  -2  -5  12        1.16        1.09      0.78 o 
  -1  -5  12        6.93        6.34      3.38 o 
   0  -5  12       24.47       26.01      1.81 o 
   1  -5  12       20.39       16.53      2.98 o 
   2  -5  12        1.13        1.91      2.21 o 
   3  -5  12        0.93        0.51      1.16 o 
  -6  -4  12       76.78       81.51      3.29 o 
  -5  -4  12       11.17        9.21      3.77 o 
  -4  -4  12       13.43       12.11      3.32 o 
  -3  -4  12      100.77       93.55      3.16 o 
  -2  -4  12       17.85       17.46      1.56 o 
  -1  -4  12        9.84       10.38      0.71 o 
   0  -4  12       11.36       11.74      1.23 o 
   1  -4  12       21.85       18.52      0.99 o 
   2  -4  12       59.93       58.52      2.84 o 
   3  -4  12      270.10      274.40     10.28 o 
   4  -4  12       30.58       26.14      2.72 o 
  -6  -3  12       14.10       12.67      1.55 o 
  -5  -3  12       28.06       25.77      1.69 o 
  -4  -3  12        1.72        1.93      1.60 o 
  -3  -3  12       27.14       26.93      1.37 o 
  -2  -3  12      486.40      466.92     14.75 o 
  -1  -3  12       46.97       47.18      1.84 o 
   0  -3  12      273.69      277.87      6.37 o 
   1  -3  12       10.06       10.02      0.84 o 
   2  -3  12        5.65        4.40      1.28 o 
   3  -3  12      116.31      118.78      3.91 o 
   4  -3  12       37.75       39.33      2.24 o 
   5  -3  12        0.14        0.07      1.40 o 
  -6  -2  12        3.72        2.88      1.34 o 
  -5  -2  12       37.94       37.22      2.53 o 
  -4  -2  12       16.29       17.19      1.29 o 
  -3  -2  12       39.80       38.92      1.59 o 
  -2  -2  12      492.06      470.87      8.87 o 
  -1  -2  12      378.51      378.94      5.65 o 
   0  -2  12      410.18      396.53      5.85 o 
   1  -2  12       48.67       48.70      1.96 o 
   2  -2  12       13.40       15.28      1.25 o 
   3  -2  12       31.88       33.47      1.78 o 
   4  -2  12       17.30       18.37      2.21 o 
   5  -2  12        1.06        0.61      1.20 o 
   6  -2  12        0.74        1.36      1.49 o 
  -6  -1  12      262.67      274.58      6.45 o 
  -5  -1  12       67.55       70.33      3.67 o 
  -4  -1  12        5.46        3.92      1.73 o 
  -3  -1  12       18.76       16.76      1.48 o 
  -2  -1  12       24.88       25.70      1.31 o 
  -1  -1  12      117.80      108.44      2.21 o 
   0  -1  12      526.80      547.45     14.80 o 
   1  -1  12      106.27      117.40      2.62 o 
   2  -1  12       29.98       31.01      1.55 o 
   3  -1  12       53.67       58.76      3.68 o 
   4  -1  12      110.47      107.27      2.96 o 
   5  -1  12       11.49        9.52      3.82 o 
   6  -1  12        5.61        5.48      2.95 o 
   7  -1  12       56.62       67.50      3.49 o 
  -6   0  12        3.43        2.21      2.04 o 
  -5   0  12       53.02       48.60      2.78 o 
  -4   0  12       14.90       12.00      2.26 o 
  -3   0  12       39.09       30.90      1.21 o 
  -2   0  12       49.82       52.07      1.52 o 
  -1   0  12       41.53       45.08      1.29 o 
   0   0  12        1.38        2.63      1.07 o 
   1   0  12        1.42        1.78      0.67 o 
   2   0  12      102.11      108.62      2.59 o 
   3   0  12       25.68       28.44      2.06 o 
   4   0  12        1.40        1.64      0.84 o 
   5   0  12        5.57        7.06      1.85 o 
   6   0  12       21.29       19.13      2.81 o 
   7   0  12       16.54       19.62      1.99 o 
  -5   1  12        1.46        1.22      1.30 o 
  -4   1  12       75.50       73.85      4.33 o 
  -3   1  12       17.84       19.33      2.39 o 
  -2   1  12        4.15        5.00      1.52 o 
  -1   1  12        0.11        0.46      0.35 o 
   0   1  12       57.09       52.72      1.23 o 
   1   1  12       63.24       57.66      1.99 o 
   2   1  12        0.50        0.81      0.74 o 
   3   1  12        0.49        1.22      0.78 o 
   4   1  12       13.26       13.86      2.31 o 
   5   1  12        0.76        0.12      0.97 o 
   6   1  12        0.33        0.25      0.68 o 
   7   1  12       91.79       97.77      5.76 o 
  -5   2  12        3.78        1.66      1.54 o 
  -4   2  12       80.94       79.73      3.70 o 
  -3   2  12        5.14        5.10      1.70 o 
  -2   2  12        7.50        5.67      2.33 o 
  -1   2  12      173.53      186.52      4.74 o 
   0   2  12        6.06        5.63      0.71 o 
   1   2  12      157.39      159.54      3.36 o 
   2   2  12      156.82      164.04      2.65 o 
   3   2  12       20.24       21.24      1.27 o 
   4   2  12       95.93      104.34      3.24 o 
   5   2  12       37.74       37.19      1.76 o 
   6   2  12       30.45       28.49      1.41 o 
   7   2  12        4.53        3.93      2.80 o 
   8   2  12       21.37       19.46      2.49 o 
  -4   3  12      143.13      144.05      4.78 o 
  -3   3  12        0.90        0.85      0.61 o 
  -2   3  12        1.11        0.53      0.65 o 
  -1   3  12        6.41        4.62      2.07 o 
   0   3  12        0.02        0.57      0.75 o 
   1   3  12      853.87      830.80      8.62 o 
   2   3  12        8.23        9.28      0.77 o 
   3   3  12      138.40      137.59      2.16 o 
   4   3  12       67.93       60.93      1.78 o 
   5   3  12       30.25       27.63      1.38 o 
   6   3  12       29.77       29.67      1.89 o 
   7   3  12      323.47      332.75     11.93 o 
   8   3  12        6.60        2.72      3.28 o 
  -3   4  12        3.28        3.61      1.33 o 
  -2   4  12       35.84       37.19      2.16 o 
  -1   4  12       52.51       49.48      2.22 o 
   0   4  12       52.19       55.51      1.99 o 
   1   4  12      828.38      830.57     17.05 o 
   2   4  12      546.23      554.25     10.09 o 
   3   4  12      112.91      112.73      3.38 o 
   4   4  12      182.45      194.91      5.49 o 
   5   4  12        8.76        9.45      3.36 o 
   6   4  12        6.35        4.64      2.83 o 
   7   4  12       15.27       11.92      4.97 o 
   8   4  12       24.73       22.63      2.14 o 
  -3   5  12       14.54       13.79      2.93 o 
  -2   5  12      203.99      226.32     11.99 o 
  -1   5  12        2.28        1.17      0.88 o 
   0   5  12        8.17        9.12      2.86 o 
   1   5  12       40.46       39.77      2.27 o 
   2   5  12       64.45       62.02      2.17 o 
   3   5  12      133.36      133.32      4.72 o 
   4   5  12      657.84      669.74     21.53 o 
   5   5  12       60.44       62.59      2.73 o 
   6   5  12       17.03       11.95      1.62 o 
   7   5  12       13.49       10.29      3.94 o 
   8   5  12        5.84        5.03      2.28 o 
  -1   6  12      125.92      130.44      4.74 o 
   0   6  12        0.00        0.83      0.97 o 
   1   6  12       52.28       49.04      4.81 o 
   2   6  12       12.74       11.56      1.99 o 
   3   6  12        0.64        0.62      1.02 o 
   4   6  12      231.68      238.43      8.76 o 
   5   6  12       23.38       23.66      2.57 o 
   6   6  12        0.06        0.87      1.06 o 
   7   6  12       34.74       42.45      2.60 o 
   8   6  12       18.24       19.86      1.79 o 
   0   7  12        3.18        2.86      2.69 o 
   1   7  12       15.92       20.90      2.49 o 
   2   7  12        0.43        1.73      1.65 o 
   3   7  12        7.33        6.43      2.61 o 
   4   7  12        3.35        4.34      1.76 o 
   5   7  12       11.48       10.76      1.54 o 
   6   7  12       12.74       16.09      2.46 o 
   7   7  12        7.98        6.80      2.81 o 
   2   8  12       11.94       12.54      1.86 o 
   3   8  12       20.74       25.32      2.01 o 
   4   8  12        9.81       10.64      3.83 o 
   5   8  12        2.36        0.84      1.11 o 
   6   8  12        2.06        3.32      2.66 o 
  -4  -6  13        0.29        1.13      1.03 o 
  -3  -6  13       13.60       12.80      2.54 o 
  -2  -6  13        0.63        0.53      0.59 o 
  -1  -6  13       12.93        8.78      4.43 o 
   0  -6  13       30.62       35.70      5.88 o 
   1  -6  13        0.01        0.99      1.86 o 
  -5  -5  13       19.06       17.60      2.41 o 
  -4  -5  13        3.37        5.15      2.26 o 
  -3  -5  13       81.14       76.71      3.43 o 
  -2  -5  13       14.68       14.59      1.92 o 
  -1  -5  13        1.23        0.33      1.07 o 
   0  -5  13        6.01        5.01      2.48 o 
   1  -5  13        7.27        7.89      2.33 o 
   2  -5  13       18.75       14.60      3.19 o 
   3  -5  13        0.35        1.04      2.06 o 
  -6  -4  13        5.10        3.16      3.52 o 
  -5  -4  13        5.71        5.41      2.44 o 
  -4  -4  13       19.79       16.52      2.25 o 
  -3  -4  13        1.37        1.15      1.01 o 
  -2  -4  13        3.36        2.43      1.69 o 
  -1  -4  13        6.65        6.99      2.50 o 
   0  -4  13       47.93       53.47      1.83 o 
   1  -4  13        0.62        0.80      0.39 o 
   2  -4  13       36.69       30.27      1.62 o 
   3  -4  13       19.69       13.19      2.58 o 
   4  -4  13        2.95        1.98      1.14 o 
  -6  -3  13       71.79       68.09      3.81 o 
  -5  -3  13        5.17        2.93      1.35 o 
  -4  -3  13        1.21        0.70      0.96 o 
  -3  -3  13        1.76        2.08      0.94 o 
  -2  -3  13      136.95      140.48      2.84 o 
  -1  -3  13      252.89      264.37      8.05 o 
   0  -3  13       22.31       18.26      2.11 o 
   1  -3  13       86.73       95.59      2.79 o 
   2  -3  13        7.18        8.36      1.15 o 
   3  -3  13        0.14        0.85      1.20 o 
   4  -3  13        3.79        2.58      1.44 o 
   5  -3  13      104.88      100.20      5.60 o 
  -6  -2  13        0.45        0.70      1.03 o 
  -5  -2  13        4.71        4.31      2.34 o 
  -4  -2  13        1.65        1.11      0.70 o 
  -3  -2  13        9.76       11.89      1.20 o 
  -2  -2  13        0.93        1.14      0.65 o 
  -1  -2  13      426.15      434.56      8.08 o 
   0  -2  13      630.20      612.42     11.91 o 
   1  -2  13        7.17        6.79      2.38 o 
   2  -2  13      236.58      248.56      5.96 o 
   3  -2  13        2.79        2.15      0.92 o 
   4  -2  13        6.86        6.11      2.27 o 
   5  -2  13       10.77        6.90      4.30 o 
   6  -2  13       14.57       10.95      4.27 o 
  -6  -1  13      131.01      129.49      4.83 o 
  -5  -1  13        1.20        1.13      0.98 o 
  -4  -1  13      180.91      186.40      6.22 o 
  -3  -1  13       10.71        8.66      1.40 o 
  -2  -1  13       17.49       18.23      0.97 o 
  -1  -1  13       13.41       14.11      1.05 o 
   0  -1  13      621.75      597.31     15.37 o 
   1  -1  13       21.18       22.10      1.28 o 
   2  -1  13      424.59      432.62      9.74 o 
   3  -1  13        1.55        1.04      1.02 o 
   4  -1  13        8.35        7.99      2.53 o 
   5  -1  13        5.55        5.71      2.34 o 
   6  -1  13       39.92       41.41      2.26 o 
  -5   0  13       81.73       77.73      4.56 o 
  -4   0  13      190.82      186.06      7.28 o 
  -3   0  13       53.03       47.77      2.26 o 
  -2   0  13      122.64      131.37      4.56 o 
  -1   0  13       29.88       29.60      1.25 o 
   0   0  13        6.70        5.96      1.16 o 
   1   0  13      363.78      386.46     13.17 o 
   2   0  13        0.00        0.40      0.95 o 
   3   0  13       64.96       55.28      2.10 o 
   4   0  13      507.33      537.09      9.48 o 
   5   0  13       43.07       45.81      2.10 o 
   6   0  13       31.68       33.66      2.07 o 
   7   0  13       46.96       54.35      3.01 o 
  -5   1  13       10.25        7.92      4.77 o 
  -4   1  13        0.12        0.21      1.13 o 
  -3   1  13       18.95       16.51      2.45 o 
  -2   1  13       84.15       77.45      2.41 o 
  -1   1  13        0.53        1.12      0.44 o 
   0   1  13        2.61        2.15      0.80 o 
   1   1  13        4.72        2.95      0.88 o 
   2   1  13       82.05       90.46      3.33 o 
   3   1  13       60.37       56.92      2.15 o 
   4   1  13       93.35       94.41      2.86 o 
   5   1  13        9.86        9.37      2.51 o 
   6   1  13        5.04        4.39      2.08 o 
   7   1  13       41.26       38.58      2.52 o 
  -5   2  13        1.59        1.77      2.16 o 
  -4   2  13        4.11        3.30      1.77 o 
  -3   2  13       33.80       35.30      2.06 o 
  -2   2  13      186.95      175.30      6.04 o 
  -1   2  13        1.07        1.77      1.27 o 
   0   2  13      376.28      359.57      6.08 o 
   1   2  13        0.26        0.48      0.40 o 
   2   2  13       11.86       14.03      1.09 o 
   3   2  13        8.20        9.09      1.81 o 
   4   2  13        9.57        8.84      1.93 o 
   5   2  13       78.84       78.65      2.44 o 
   6   2  13        1.01        1.72      0.98 o 
   7   2  13       82.71       84.23      5.24 o 
   8   2  13       34.14       35.72      5.91 o 
  -4   3  13       38.85       37.86      2.15 o 
  -3   3  13       29.25       36.33      3.41 o 
  -2   3  13       43.64       43.93      2.67 o 
  -1   3  13        0.75        2.04      1.31 o 
   0   3  13       64.12       63.85      1.94 o 
   1   3  13       57.30       59.87      2.21 o 
   2   3  13       12.56       13.76      0.93 o 
   3   3  13        0.03        0.43      0.84 o 
   4   3  13        1.22        1.70      0.84 o 
   5   3  13        0.15        0.80      1.00 o 
   6   3  13        0.16        0.24      1.36 o 
   7   3  13       84.73       86.80      3.94 o 
   8   3  13       19.84       20.37      2.58 o 
  -3   4  13        9.19        8.41      4.79 o 
  -2   4  13      240.79      238.10      8.66 o 
  -1   4  13        4.79        3.90      1.82 o 
   0   4  13       77.07       76.62      3.09 o 
   1   4  13      320.80      320.53      6.11 o 
   2   4  13      100.14      102.40      2.82 o 
   3   4  13      172.18      178.89      5.17 o 
   4   4  13      740.78      723.44     17.56 o 
   5   4  13       22.09       18.05      2.47 o 
   6   4  13        6.18        6.87      2.35 o 
   7   4  13        1.83        0.38      1.41 o 
   8   4  13       13.23       17.50      3.67 o 
  -2   5  13        0.40        0.19      1.08 o 
  -1   5  13       24.83       20.40      1.62 o 
   0   5  13       17.47       17.08      1.62 o 
   1   5  13       42.25       42.45      1.75 o 
   2   5  13      362.83      373.92     16.70 o 
   3   5  13      195.66      207.34      7.08 o 
   4   5  13      699.45      713.19     11.79 o 
   5   5  13      170.37      173.07      7.25 o 
   6   5  13      138.73      138.24      5.71 o 
   7   5  13       20.45       21.22      2.12 o 
   8   5  13        2.88        2.63      2.80 o 
  -1   6  13        0.20        1.14      1.42 o 
   0   6  13      192.56      225.70     14.37 o 
   1   6  13       38.56       35.92      3.49 o 
   2   6  13        5.18        2.20      1.80 o 
   3   6  13       39.74       36.66      2.52 o 
   4   6  13       45.93       51.81      3.28 o 
   5   6  13        2.37        2.80      1.75 o 
   6   6  13       74.63       86.90      5.02 o 
   7   6  13       18.62       16.50      2.67 o 
   1   7  13       87.67      109.90      4.87 o 
   2   7  13       49.40       50.98      4.27 o 
   3   7  13        0.02        0.11      1.16 o 
   4   7  13       33.66       32.29      2.08 o 
   5   7  13        7.89        8.68      1.55 o 
   6   7  13       35.62       38.17      2.92 o 
   7   7  13        4.65        2.25      2.19 o 
   3   8  13       13.92       17.17      2.86 o 
   4   8  13       10.10       13.91      2.05 o 
   5   8  13       67.76       70.02      9.76 o 
  -4  -6  14       14.40       11.26      3.09 o 
  -3  -6  14        0.58        0.57      0.83 o 
  -2  -6  14        0.06        0.07      0.96 o 
  -1  -6  14       55.75       53.87      2.91 o 
   0  -6  14        0.15       -0.74      1.72 o 
  -5  -5  14        2.78        1.02      1.38 o 
  -4  -5  14        3.99        2.23      1.47 o 
  -3  -5  14      121.32      106.69      6.29 o 
  -2  -5  14        2.67        1.69      1.17 o 
  -1  -5  14        0.03        0.49      0.86 o 
   0  -5  14       90.09       92.14      4.29 o 
   1  -5  14       31.96       30.88      3.40 o 
   2  -5  14        0.09        0.69      2.48 o 
  -5  -4  14        0.69        1.19      0.97 o 
  -4  -4  14      141.27      156.39      5.33 o 
  -3  -4  14      108.09       91.67      3.91 o 
  -2  -4  14        0.28        0.13      1.12 o 
  -1  -4  14       12.11       12.31      2.22 o 
   0  -4  14        4.15        3.61      1.86 o 
   1  -4  14       41.61       41.12      2.97 o 
   2  -4  14        7.01        6.38      3.21 o 
   3  -4  14       42.90       44.04      3.87 o 
  -5  -3  14       11.80       10.14      4.39 o 
  -4  -3  14        0.02        0.59      0.75 o 
  -3  -3  14        0.58        0.73      1.02 o 
  -2  -3  14       29.90       28.15      1.70 o 
  -1  -3  14       20.11       19.81      1.39 o 
   0  -3  14        4.01        3.96      1.57 o 
   1  -3  14       43.50       44.17      1.77 o 
   2  -3  14       35.62       32.85      1.31 o 
   3  -3  14        0.93        0.62      1.19 o 
   4  -3  14       15.64       15.74      1.98 o 
  -5  -2  14        0.16        0.38      1.18 o 
  -4  -2  14       62.17       59.62      2.99 o 
  -3  -2  14        1.31        1.10      0.95 o 
  -2  -2  14        1.05        1.22      0.67 o 
  -1  -2  14       35.22       34.96      1.48 o 
   0  -2  14      173.18      176.39      6.80 o 
   1  -2  14      712.45      735.05     14.83 o 
   2  -2  14      246.46      246.18      7.28 o 
   3  -2  14      160.55      165.64      4.33 o 
   4  -2  14        3.72        3.35      1.71 o 
   5  -2  14       31.41       31.04      2.21 o 
  -5  -1  14       24.90       23.82      1.93 o 
  -4  -1  14       22.73       17.35      1.77 o 
  -3  -1  14       64.00       60.13      2.48 o 
  -2  -1  14       15.17       11.55      0.92 o 
  -1  -1  14        1.37        1.95      0.82 o 
   0  -1  14        0.32        0.27      0.50 o 
   1  -1  14      784.26      829.30     10.06 o 
   2  -1  14      630.82      634.22     13.61 o 
   3  -1  14      106.97      105.51      2.64 o 
   4  -1  14        0.04        0.25      1.12 o 
   5  -1  14       24.94       25.25      2.54 o 
   6  -1  14       63.47       67.24      3.15 o 
  -5   0  14       84.99       87.10      4.38 o 
  -4   0  14       87.19       77.59      4.00 o 
  -3   0  14       17.40       15.81      1.77 o 
  -2   0  14      519.83      497.80      9.76 o 
  -1   0  14      247.80      235.39      5.27 o 
   0   0  14       80.10       84.98      2.26 o 
   1   0  14       58.55       64.24      1.96 o 
   2   0  14      390.65      415.95      8.01 o 
   3   0  14       10.54       10.37      1.60 o 
   4   0  14     1017.07     1068.83     31.44 o 
   5   0  14        1.55        0.96      1.50 o 
   6   0  14       22.92       21.41      2.27 o 
   7   0  14       68.14       78.50      3.59 o 
  -5   1  14        4.68        2.90      1.92 o 
  -4   1  14       16.43       14.40      3.06 o 
  -3   1  14      116.95      124.53      4.54 o 
  -2   1  14      149.00      134.65      4.93 o 
  -1   1  14       43.85       29.46      1.71 o 
   0   1  14        1.47        1.19      0.54 o 
   1   1  14        0.83        1.15      0.85 o 
   2   1  14        0.00        0.19      0.80 o 
   3   1  14        0.37        0.39      1.13 o 
   4   1  14        1.79        0.79      0.73 o 
   5   1  14       71.97       71.40      3.23 o 
   6   1  14        3.41        2.92      1.15 o 
   7   1  14        5.82        2.02      6.23 o 
  -4   2  14        2.05        1.70      1.00 o 
  -3   2  14       64.91       64.67      3.71 o 
  -2   2  14        0.35        0.29      0.95 o 
  -1   2  14       14.99       15.78      1.42 o 
   0   2  14      218.35      227.63      6.45 o 
   1   2  14       20.35       22.11      1.18 o 
   2   2  14       60.22       60.02      1.91 o 
   3   2  14      186.16      186.27      4.70 o 
   4   2  14       69.48       65.88      1.94 o 
   5   2  14       13.71       12.41      1.21 o 
   6   2  14        6.88        9.40      3.01 o 
   7   2  14        4.82        2.74      2.06 o 
  -4   3  14        0.04        0.67      0.74 o 
  -3   3  14        1.87        1.57      1.01 o 
  -2   3  14      311.04      314.85     14.07 o 
  -1   3  14       20.15       18.36      1.55 o 
   0   3  14        7.80        6.98      2.74 o 
   1   3  14      723.20      733.72     21.36 o 
   2   3  14        5.37        4.87      1.34 o 
   3   3  14        5.85        6.98      1.01 o 
   4   3  14       10.48        7.45      0.90 o 
   5   3  14        5.88        4.76      1.75 o 
   6   3  14        7.01        8.95      2.12 o 
   7   3  14       49.57       58.99      3.99 o 
  -3   4  14        1.18        0.72      0.79 o 
  -2   4  14        1.97        0.90      1.02 o 
  -1   4  14       16.93       16.86      2.67 o 
   0   4  14        7.53        5.37      2.28 o 
   1   4  14      173.05      163.24      5.59 o 
   2   4  14      132.48      139.54      2.81 o 
   3   4  14      256.62      265.26      5.55 o 
   4   4  14       43.02       40.23      2.23 o 
   5   4  14      277.08      262.35      9.06 o 
   6   4  14        2.70        4.65      1.84 o 
   7   4  14        2.50        1.25      1.02 o 
  -2   5  14        5.07        4.47      3.48 o 
  -1   5  14       37.56       35.11      2.25 o 
   0   5  14        0.89        0.44      0.88 o 
   1   5  14       36.94       35.74      2.53 o 
   2   5  14       20.22       20.17      2.20 o 
   3   5  14       41.04       41.63      2.50 o 
   4   5  14       20.68       20.66      1.88 o 
   5   5  14      119.99      125.32      5.33 o 
   6   5  14      363.97      367.30     10.51 o 
   7   5  14        5.27        3.33      1.69 o 
  -1   6  14        0.49        0.33      1.02 o 
   0   6  14      129.47      131.55      8.25 o 
   1   6  14       19.66       22.89      2.29 o 
   2   6  14       32.33       29.09      2.01 o 
   3   6  14       50.23       60.28      3.75 o 
   4   6  14       12.14       15.89      1.67 o 
   5   6  14      128.82      130.77      6.40 o 
   6   6  14      269.93      263.51     14.19 o 
   7   6  14        5.89        8.47      4.43 o 
   1   7  14        8.26        9.41      8.12 o 
   2   7  14      170.27      212.94      7.34 o 
   3   7  14       44.71       45.67      3.04 o 
   4   7  14        0.02       -0.12      1.49 o 
   5   7  14        5.94        9.15      1.54 o 
   6   7  14        7.95        4.36      2.60 o 
  -2  -6  15        2.91        1.72      1.38 o 
  -1  -6  15       13.75        7.01      3.71 o 
  -4  -5  15      152.70      162.96      5.72 o 
  -3  -5  15       72.69       76.26      3.98 o 
  -2  -5  15        0.45        0.43      0.71 o 
  -1  -5  15        0.36        0.91      1.48 o 
   0  -5  15        6.32        4.29      2.49 o 
   1  -5  15        4.31        2.21      1.48 o 
   2  -5  15       32.78       44.56      4.65 o 
  -5  -4  15        1.18        0.81      1.53 o 
  -4  -4  15       29.89       26.76      2.28 o 
  -3  -4  15       19.91       14.83      2.70 o 
  -2  -4  15       23.68       25.42      2.47 o 
  -1  -4  15       37.63       43.04      2.52 o 
   0  -4  15        0.62        0.61      1.05 o 
   1  -4  15        0.48        1.00      1.04 o 
   2  -4  15        2.12        2.36      2.30 o 
   3  -4  15       35.05       38.10      4.76 o 
  -5  -3  15        0.85        1.16      1.13 o 
  -4  -3  15       64.64       61.58      3.67 o 
  -3  -3  15        0.92        0.22      0.79 o 
  -2  -3  15       44.62       45.38      1.90 o 
  -1  -3  15        0.00        0.48      0.37 o 
   0  -3  15       11.07       11.68      0.95 o 
   1  -3  15        6.61        6.32      0.96 o 
   2  -3  15       65.13       72.21      2.66 o 
   3  -3  15        0.75        1.21      0.56 o 
   4  -3  15        6.01        4.89      2.02 o 
  -5  -2  15        6.94        4.86      3.21 o 
  -4  -2  15        5.30        6.41      3.46 o 
  -3  -2  15       38.40       36.09      1.79 o 
  -2  -2  15        9.88        9.81      1.13 o 
  -1  -2  15       68.26       71.23      2.02 o 
   0  -2  15       94.40       98.10      3.51 o 
   1  -2  15       13.24       10.91      1.13 o 
   2  -2  15       47.03       46.42      1.86 o 
   3  -2  15       84.20       85.40      3.05 o 
   4  -2  15       87.23       93.70      3.67 o 
   5  -2  15       23.15       19.18      5.43 o 
  -5  -1  15       22.83       24.01      2.19 o 
  -4  -1  15       29.96       28.34      1.85 o 
  -3  -1  15       29.94       25.90      1.91 o 
  -2  -1  15        0.54        0.92      0.73 o 
  -1  -1  15        0.11        0.49      0.62 o 
   0  -1  15       18.85       20.99      1.17 o 
   1  -1  15        8.81        6.86      2.39 o 
   2  -1  15       65.40       63.31      1.82 o 
   3  -1  15      579.82      630.32     11.37 o 
   4  -1  15      622.32      699.82     11.61 o 
   5  -1  15        0.27        0.04      0.89 o 
   6  -1  15        3.45        4.74      1.84 o 
  -5   0  15       17.50       18.62      2.06 o 
  -4   0  15       14.97       13.55      2.59 o 
  -3   0  15       12.03        9.21      4.22 o 
  -2   0  15      193.26      190.40      6.78 o 
  -1   0  15        2.13        2.27      1.05 o 
   0   0  15        0.12        0.51      0.55 o 
   1   0  15        1.43        0.90      0.84 o 
   2   0  15        2.86        2.24      1.23 o 
   3   0  15       84.57       81.21      3.11 o 
   4   0  15      114.91      112.43      3.50 o 
   5   0  15        1.81        2.44      1.40 o 
   6   0  15        1.39        1.41      0.79 o 
  -4   1  15        1.50        0.98      0.98 o 
  -3   1  15       77.27       76.98      3.57 o 
  -2   1  15       52.37       39.59      1.99 o 
  -1   1  15        7.86        7.00      2.85 o 
   0   1  15        9.07       18.42      1.11 o 
   1   1  15       35.44       32.43      1.27 o 
   2   1  15        7.60        7.15      2.43 o 
   3   1  15        9.14        9.32      1.47 o 
   4   1  15        1.68        1.28      1.19 o 
   5   1  15       59.41       58.77      2.57 o 
   6   1  15        0.93        1.46      1.07 o 
   7   1  15        9.15        7.68      4.00 o 
  -4   2  15        0.00        0.35      0.88 o 
  -3   2  15        1.14        0.37      0.79 o 
  -2   2  15        0.16        0.81      0.83 o 
  -1   2  15       13.63       11.31      1.71 o 
   0   2  15      612.66      634.11     10.30 o 
   1   2  15       12.10        9.38      0.90 o 
   2   2  15      137.62      138.97      3.39 o 
   3   2  15      154.81      150.69      5.21 o 
   4   2  15        5.30        3.19      1.23 o 
   5   2  15       25.78       21.33      1.68 o 
   6   2  15        7.66        8.10      3.96 o 
   7   2  15        0.63        1.42      1.40 o 
  -3   3  15       78.26       82.35      3.19 o 
  -2   3  15       67.55       68.43      3.19 o 
  -1   3  15        9.18        8.64      3.43 o 
   0   3  15       14.58       12.27      1.52 o 
   1   3  15      111.59      125.29      5.42 o 
   2   3  15       76.14       74.01      1.92 o 
   3   3  15        9.62        8.46      1.31 o 
   4   3  15       29.07       27.14      2.21 o 
   5   3  15       20.84       21.68      2.97 o 
   6   3  15       33.92       36.94      3.89 o 
   7   3  15        0.49        1.17      1.49 o 
  -2   4  15       30.09       34.75      2.38 o 
  -1   4  15       40.76       39.74      1.96 o 
   0   4  15       23.39       23.49      1.45 o 
   1   4  15       22.33       21.44      1.41 o 
   2   4  15        4.26        3.61      1.98 o 
   3   4  15       67.92       60.13      2.89 o 
   4   4  15        0.56        0.80      0.62 o 
   5   4  15       12.17        9.99      2.66 o 
   6   4  15       30.08       25.81      1.86 o 
   7   4  15        4.99        3.54      2.03 o 
  -1   5  15       22.45       28.48      1.89 o 
   0   5  15       12.22       12.45      2.33 o 
   1   5  15        2.35        1.56      1.41 o 
   2   5  15       47.95       42.08      3.40 o 
   3   5  15       13.23       11.26      1.30 o 
   4   5  15        0.17        0.71      1.06 o 
   5   5  15      109.22      117.92      5.18 o 
   6   5  15      109.97      120.71      6.94 o 
   7   5  15      117.81      117.92      4.44 o 
   0   6  15        0.48        1.07      1.25 o 
   1   6  15       50.44       55.93      3.23 o 
   2   6  15       41.56       44.11      2.83 o 
   3   6  15        1.81        0.87      1.39 o 
   4   6  15       95.49      109.81      3.99 o 
   5   6  15       11.72       10.22      3.21 o 
   6   6  15       94.43       97.47      4.05 o 
   2   7  15      169.60      183.31      7.57 o 
   3   7  15      133.64      138.22      5.41 o 
   4   7  15       32.80       36.22      4.03 o 
   5   7  15       54.59       66.33      5.66 o 
  -3  -5  16       36.63       32.70      2.14 o 
  -2  -5  16       23.29       28.86      1.95 o 
  -1  -5  16        5.85        5.12      2.72 o 
   0  -5  16        3.52        2.12      1.87 o 
   1  -5  16        1.08        1.89      2.14 o 
  -4  -4  16        6.09        5.23      2.10 o 
  -3  -4  16       13.54       11.34      1.48 o 
  -2  -4  16       45.86       52.56      3.33 o 
  -1  -4  16       26.59       23.43      2.06 o 
   0  -4  16        3.39        2.17      1.55 o 
   1  -4  16        0.38        0.61      0.85 o 
   2  -4  16       52.44       50.31      3.67 o 
  -4  -3  16       11.93        9.80      6.61 o 
  -3  -3  16        2.39        1.67      1.27 o 
  -2  -3  16        0.88        0.50      0.66 o 
  -1  -3  16        1.17        1.00      0.82 o 
   0  -3  16       20.13       20.71      1.25 o 
   1  -3  16       34.32       36.48      2.31 o 
   2  -3  16        0.25        0.67      0.68 o 
   3  -3  16       20.16       19.37      2.93 o 
   4  -3  16        0.91        0.42      1.16 o 
  -4  -2  16        7.29       10.83      2.22 o 
  -3  -2  16       12.76       12.53      6.50 o 
  -2  -2  16       65.21       60.21      2.22 o 
  -1  -2  16       11.57       13.04      1.32 o 
   0  -2  16        3.55        4.26      1.82 o 
   1  -2  16        7.04        6.46      2.45 o 
   2  -2  16       26.49       26.93      1.50 o 
   3  -2  16      128.84      134.57      5.29 o 
   4  -2  16        0.06        1.58      1.71 o 
   5  -2  16       13.21        9.19      5.24 o 
  -4  -1  16       29.50       29.87      1.84 o 
  -3  -1  16        6.59        4.89      2.50 o 
  -2  -1  16        3.58        5.01      2.07 o 
  -1  -1  16        5.97        5.97      1.88 o 
   0  -1  16        4.53        3.59      1.55 o 
   1  -1  16        3.72        3.17      1.27 o 
   2  -1  16       11.41        8.86      2.88 o 
   3  -1  16      470.70      509.54     12.83 o 
   4  -1  16      248.33      246.55      8.67 o 
   5  -1  16       84.66       86.82      3.81 o 
  -4   0  16        3.08        1.86      1.43 o 
  -3   0  16       12.57       14.07      1.77 o 
  -2   0  16        5.48        6.63      2.42 o 
  -1   0  16        0.16        0.26      0.52 o 
   0   0  16      165.49      155.94      4.59 o 
   1   0  16       18.52       17.25      1.25 o 
   2   0  16      102.39      105.12      3.54 o 
   3   0  16       36.25       38.46      1.89 o 
   4   0  16       57.49       53.56      2.92 o 
   5   0  16      163.62      172.25      6.62 o 
   6   0  16      317.78      349.40      6.89 o 
  -4   1  16        3.17        2.00      1.55 o 
  -3   1  16      130.19      142.08      4.86 o 
  -2   1  16       29.69       29.30      1.71 o 
  -1   1  16       39.44       44.74      2.58 o 
   0   1  16      729.04      686.54     28.08 o 
   1   1  16      169.34      171.76      4.10 o 
   2   1  16       62.05       57.05      2.35 o 
   3   1  16       26.57       25.99      2.14 o 
   4   1  16       51.87       49.85      2.32 o 
   5   1  16        1.99        0.70      1.16 o 
   6   1  16      199.20      213.94      6.11 o 
  -3   2  16       24.22       19.79      1.68 o 
  -2   2  16        5.20        5.38      2.37 o 
  -1   2  16       49.99       54.37      2.53 o 
   0   2  16       79.24       63.10      2.39 o 
   1   2  16       75.07       70.82      1.97 o 
   2   2  16        0.94        2.13      0.92 o 
   3   2  16       32.25       33.83      1.58 o 
   4   2  16        9.39        7.31      2.93 o 
   5   2  16       38.17       39.31      4.48 o 
   6   2  16        0.12        0.81      1.14 o 
   7   2  16        0.66        0.62      1.57 o 
  -3   3  16       88.97      103.90      4.67 o 
  -2   3  16        2.22        1.66      1.14 o 
  -1   3  16       79.50       79.76      3.54 o 
   0   3  16       40.92       38.81      1.90 o 
   1   3  16       80.18       81.00      3.49 o 
   2   3  16       13.89       12.00      2.68 o 
   3   3  16       11.22       10.62      1.37 o 
   4   3  16        0.78        2.59      1.42 o 
   5   3  16        1.59        1.69      1.20 o 
   6   3  16        2.10        1.24      1.69 o 
   7   3  16       11.98       10.14      3.08 o 
  -2   4  16        2.16        0.75      0.62 o 
  -1   4  16      150.64      167.44      8.76 o 
   0   4  16        2.03        0.87      0.78 o 
   1   4  16      120.99      126.44      6.73 o 
   2   4  16       87.54       81.92      4.16 o 
   3   4  16       15.39       13.48      2.07 o 
   4   4  16      118.31      115.32      5.77 o 
   5   4  16       16.49       13.24      2.82 o 
   6   4  16        6.50        4.79      2.02 o 
   7   4  16        0.09        1.02      1.02 o 
  -1   5  16        8.23        6.98      5.27 o 
   0   5  16        2.17        1.61      1.84 o 
   1   5  16       20.06       22.95      2.39 o 
   2   5  16       35.38       40.35      3.75 o 
   3   5  16        0.55        0.06      1.26 o 
   4   5  16        4.66        3.32      1.56 o 
   5   5  16        1.73        1.06      1.30 o 
   6   5  16       15.81       17.58      1.79 o 
   1   6  16        0.01        1.19      1.43 o 
   2   6  16        0.65        0.42      1.08 o 
   3   6  16        7.45        4.27      2.33 o 
   4   6  16        4.79        6.95      3.13 o 
   5   6  16       13.30       16.15      2.19 o 
   6   6  16        1.72        0.80      1.41 o 
   3   7  16      106.41      115.81      6.57 o 
   4   7  16       28.25       28.92      4.40 o 
  -3  -4  17       38.03       32.62      1.93 o 
  -2  -4  17        9.30       12.62      1.95 o 
  -1  -4  17        4.71        4.03      2.73 o 
   0  -4  17       29.42       34.31      2.50 o 
   1  -4  17       13.57       17.58      3.71 o 
   2  -4  17        8.43        7.18      4.49 o 
  -4  -3  17       10.11        8.03      5.26 o 
  -3  -3  17        3.71        3.67      2.38 o 
  -2  -3  17        0.32        0.42      0.97 o 
  -1  -3  17        2.08        1.26      0.95 o 
   0  -3  17       38.73       39.01      1.81 o 
   1  -3  17        0.31        0.66      0.60 o 
   2  -3  17      100.81      103.39      5.77 o 
   3  -3  17        3.29        2.30      1.73 o 
  -4  -2  17        0.06        0.86      1.20 o 
  -3  -2  17       73.03       75.64      5.57 o 
  -2  -2  17        0.74        0.56      0.49 o 
  -1  -2  17        4.50        4.96      1.81 o 
   0  -2  17       26.10       22.56      1.19 o 
   1  -2  17        0.16        0.19      0.43 o 
   2  -2  17        7.26        7.81      1.25 o 
   3  -2  17       34.52       32.93      1.63 o 
   4  -2  17        1.72        1.30      0.76 o 
  -4  -1  17        6.47        4.86      2.48 o 
  -3  -1  17       61.36       53.94      3.45 o 
  -2  -1  17       58.92       55.48      3.37 o 
  -1  -1  17      117.18      119.84      3.72 o 
   0  -1  17      233.14      233.33      6.52 o 
   1  -1  17       11.77       11.41      1.33 o 
   2  -1  17        4.07        2.95      1.24 o 
   3  -1  17      229.12      245.11      8.25 o 
   4  -1  17      104.10      105.40      5.06 o 
   5  -1  17       24.61       20.75      2.98 o 
  -4   0  17       72.14       75.69      4.58 o 
  -3   0  17        8.93        7.93      3.86 o 
  -2   0  17        4.68        2.82      0.97 o 
  -1   0  17        3.63        4.63      1.90 o 
   0   0  17        2.42        2.82      1.06 o 
   1   0  17        0.77        0.65      0.69 o 
   2   0  17        0.12        0.46      0.66 o 
   3   0  17        0.01        0.79      0.59 o 
   4   0  17       22.50       18.88      1.90 o 
   5   0  17      146.07      140.65      4.33 o 
  -3   1  17        0.01        0.66      0.75 o 
  -2   1  17        7.89        5.81      3.27 o 
  -1   1  17       64.94       57.28      2.76 o 
   0   1  17      123.69      115.00      4.07 o 
   1   1  17       71.84       64.28      2.17 o 
   2   1  17       42.93       37.43      1.90 o 
   3   1  17       26.33       27.04      1.40 o 
   4   1  17        0.58        0.72      0.66 o 
   5   1  17       10.77        8.67      3.45 o 
   6   1  17       86.53       77.21      4.08 o 
  -3   2  17       92.97       98.76      4.80 o 
  -2   2  17        2.51        2.72      1.42 o 
  -1   2  17        2.78        2.38      1.30 o 
   0   2  17      115.13      125.75      5.10 o 
   1   2  17       44.77       39.53      1.96 o 
   2   2  17      172.30      145.83      3.49 o 
   3   2  17      160.36      153.73      6.72 o 
   4   2  17        0.02        1.47      1.23 o 
   5   2  17        0.61        0.38      0.79 o 
   6   2  17        8.60        9.00      4.29 o 
  -2   3  17       28.63       27.31      1.78 o 
  -1   3  17        5.75       10.13      3.80 o 
   0   3  17       37.09       39.61      2.04 o 
   1   3  17      219.14      234.73      7.70 o 
   2   3  17       86.08       83.09      4.24 o 
   3   3  17        6.85        5.75      3.08 o 
   4   3  17      177.37      166.71      6.41 o 
   5   3  17        3.02        2.73      1.75 o 
   6   3  17        4.14        3.72      1.91 o 
  -1   4  17       92.72      110.81      4.14 o 
   0   4  17       14.23       18.55      3.20 o 
   1   4  17       85.36       82.98      5.34 o 
   2   4  17       19.02       20.83      2.04 o 
   3   4  17        2.46        1.66      1.19 o 
   4   4  17        1.86        2.62      1.29 o 
   5   4  17        8.78        5.13      3.93 o 
   6   4  17        0.56        0.64      1.23 o 
   0   5  17        3.35        1.88      2.02 o 
   1   5  17       18.49       22.57      2.25 o 
   2   5  17        2.82        2.87      3.66 o 
   3   5  17        0.21        1.56      1.58 o 
   4   5  17        0.03        0.33      0.78 o 
   5   5  17        0.04        0.47      0.78 o 
   6   5  17        0.09        0.13      0.91 o 
   2   6  17        0.20        0.87      1.31 o 
   3   6  17        0.04        1.80      1.53 o 
   4   6  17      123.20      151.15      8.48 o 
   5   6  17        7.76        7.89      5.01 o 
  -2  -4  18       28.55       26.12      1.91 o 
  -1  -4  18       29.55       27.67      2.32 o 
   0  -4  18       57.94       70.44      3.19 o 
   1  -4  18        1.34        4.79      2.77 o 
  -3  -3  18       42.89       43.49      3.49 o 
  -2  -3  18        3.91        2.59      1.88 o 
  -1  -3  18       16.72       10.74      4.48 o 
   0  -3  18        0.91        1.05      0.77 o 
   1  -3  18        3.45        1.92      0.83 o 
   2  -3  18       69.60       63.53      5.27 o 
  -3  -2  18       56.55       67.67      2.87 o 
  -2  -2  18       10.58       11.94      1.72 o 
  -1  -2  18        9.25        7.26      1.22 o 
   0  -2  18       39.33       34.48      1.44 o 
   1  -2  18        9.16        9.03      1.21 o 
   2  -2  18       95.37       98.23      4.96 o 
   3  -2  18       90.47       87.39      3.25 o 
  -3  -1  18       67.56       77.45      5.46 o 
  -2  -1  18      105.73      115.34      6.45 o 
  -1  -1  18       28.83       35.47      3.25 o 
   0  -1  18        9.14        8.11      1.19 o 
   1  -1  18        9.13        7.94      3.15 o 
   2  -1  18       16.67       17.10      2.00 o 
   3  -1  18       72.60       73.44      3.72 o 
   4  -1  18        3.56        2.98      1.76 o 
  -3   0  18        1.37        1.38      1.37 o 
  -2   0  18       15.11       10.95      3.98 o 
  -1   0  18       37.32       43.80      2.35 o 
   0   0  18        6.91        7.89      1.18 o 
   1   0  18        2.61        1.67      0.87 o 
   2   0  18       25.61       26.97      1.57 o 
   3   0  18        3.92        2.12      1.60 o 
   4   0  18        6.24        6.98      1.54 o 
   5   0  18       24.49       24.73      2.79 o 
  -3   1  18       13.58       10.17      4.32 o 
  -2   1  18       25.40       24.64      1.81 o 
  -1   1  18      222.02      236.45      8.33 o 
   0   1  18      111.22      113.38      4.22 o 
   1   1  18       20.58       23.65      1.33 o 
   2   1  18      188.42      198.97      8.65 o 
   3   1  18       38.76       36.42      1.79 o 
   4   1  18       91.66       90.52      2.93 o 
   5   1  18        9.77        9.04      4.30 o 
  -2   2  18        3.88        3.38      2.14 o 
  -1   2  18       19.74       22.25      1.75 o 
   0   2  18      168.85      177.89      6.69 o 
   1   2  18       84.50      100.83      6.14 o 
   2   2  18      215.45      202.13      6.09 o 
   3   2  18       19.92       17.73      1.53 o 
   4   2  18      159.28      159.95      5.34 o 
   5   2  18       24.75       25.08      3.40 o 
   6   2  18       12.77       10.46      5.07 o 
  -1   3  18        0.01        0.35      0.89 o 
   0   3  18       79.56       80.53      3.06 o 
   1   3  18        2.61        2.99      1.48 o 
   2   3  18        0.43        1.27      1.57 o 
   3   3  18       11.85       11.06      4.87 o 
   4   3  18       21.48       23.48      4.39 o 
   5   3  18       29.70       26.84      2.31 o 
   6   3  18        3.59        3.34      1.68 o 
  -1   4  18        0.19        0.22      1.27 o 
   0   4  18       32.97       37.22      3.44 o 
   1   4  18       86.54       99.30      6.90 o 
   2   4  18        0.30        0.81      1.32 o 
   3   4  18        6.67        7.42      3.92 o 
   4   4  18       17.80       17.90      1.87 o 
   5   4  18        0.00        0.48      1.13 o 
   6   4  18       23.66       17.58      1.99 o 
   1   5  18       92.28       98.59      4.59 o 
   2   5  18       11.86       11.62      7.21 o 
   3   5  18       37.63       40.32      3.35 o 
   4   5  18       43.65       46.04      3.08 o 
   5   5  18       44.72       48.65      2.71 o 
   3   6  18        2.66        4.33      3.28 o 
  -2  -3  19       11.72       12.37      2.63 o 
  -1  -3  19        8.51        6.87      3.84 o 
   0  -3  19       30.44       31.83      2.22 o 
   1  -3  19        2.31        1.95      2.32 o 
  -2  -2  19        2.64        1.78      1.38 o 
  -1  -2  19      106.01      114.74      4.77 o 
   0  -2  19        9.79        9.62      1.74 o 
   1  -2  19        7.50        5.67      2.46 o 
   2  -2  19        0.30        0.67      0.67 o 
   3  -2  19        3.78        3.39      1.87 o 
  -2  -1  19       23.65       29.23      1.78 o 
  -1  -1  19       80.85      100.05      5.46 o 
   0  -1  19        4.62        4.32      2.04 o 
   1  -1  19       86.74       90.73      3.07 o 
   2  -1  19        5.21        2.83      1.41 o 
   3  -1  19        2.05        1.41      0.97 o 
   4  -1  19       49.10       50.60      3.57 o 
  -2   0  19       57.22       65.86      2.87 o 
  -1   0  19       48.45       45.03      2.14 o 
   0   0  19        3.14        2.18      1.02 o 
   1   0  19       34.25       35.33      1.54 o 
   2   0  19       13.91       11.18      1.94 o 
   3   0  19        7.09        5.65      1.79 o 
   4   0  19       29.64       31.06      1.78 o 
  -2   1  19       87.78       82.58      4.05 o 
  -1   1  19       33.19       29.89      2.59 o 
   0   1  19        0.02        0.43      0.66 o 
   1   1  19        2.81        2.50      1.56 o 
   2   1  19       44.28       49.50      2.70 o 
   3   1  19       65.64       63.28      2.45 o 
   4   1  19        7.20        7.69      2.86 o 
   5   1  19        0.60        0.69      1.12 o 
  -1   2  19        7.28        4.80      2.50 o 
   0   2  19        0.06       -0.63      1.18 o 
   1   2  19       21.98       23.16      1.63 o 
   2   2  19        0.74        0.65      0.70 o 
   3   2  19        4.95        2.00      1.31 o 
   4   2  19      129.20      123.46      6.81 o 
   5   2  19       58.39       56.35      2.92 o 
  -1   3  19        2.21        1.88      1.26 o 
   0   3  19        0.09       -0.46      0.98 o 
   1   3  19       16.81       18.46      2.02 o 
   2   3  19        1.83        2.18      1.79 o 
   3   3  19       11.34       12.45      3.47 o 
   4   3  19       20.26       20.12      2.54 o 
   5   3  19        4.07        4.38      2.73 o 
   0   4  19        2.26        3.53      3.46 o 
   1   4  19       12.36       20.88      2.80 o 
   2   4  19       46.54       46.79      3.45 o 
   3   4  19        0.34        0.45      0.98 o 
   4   4  19        1.87        1.15      1.78 o 
   5   4  19        0.05        0.79      1.17 o 
   2   5  19       18.96       19.74      3.34 o 
   3   5  19      123.62      128.62      5.98 o 
   4   5  19        9.48        6.35      4.90 o 
  -1  -2  20       62.66       63.29      3.93 o 
   0  -2  20        2.15        1.89      1.38 o 
   1  -2  20        6.40        3.30      1.98 o 
  -1  -1  20       51.30       65.73      2.82 o 
   0  -1  20        1.42        0.76      0.95 o 
   1  -1  20      141.82      161.12      4.40 o 
   2  -1  20       14.34       14.50      1.36 o 
   3  -1  20       11.14        8.37      1.90 o 
  -1   0  20        4.07        4.60      2.79 o 
   0   0  20       17.67       13.66      3.23 o 
   1   0  20       65.51       75.18      3.27 o 
   2   0  20       14.15       12.42      1.27 o 
   3   0  20        1.05        1.51      0.91 o 
   4   0  20       19.97       18.16      1.79 o 
  -1   1  20        1.78        0.61      0.70 o 
   0   1  20       26.16       25.18      1.70 o 
   1   1  20        2.16        1.02      0.96 o 
   2   1  20        3.77        1.72      1.22 o 
   3   1  20        0.09        0.27      0.98 o 
   4   1  20        0.72        0.29      0.90 o 
  -1   2  20        0.12        0.92      0.87 o 
   0   2  20      229.87      236.53      6.16 o 
   1   2  20       10.87        7.27      3.78 o 
   2   2  20        4.13        3.49      3.12 o 
   3   2  20       57.56       56.18      2.54 o 
   4   2  20        2.05        1.00      1.68 o 
   0   3  20        5.89        2.66      1.92 o 
   1   3  20       19.27       16.67      2.06 o 
   2   3  20        0.21        0.33      0.78 o 
   3   3  20        8.01        7.96      3.30 o 
   4   3  20       54.15       46.74      2.43 o 
   2   4  20        0.18        0.93      1.34 o 
   3   4  20        9.72        6.76      4.16 o 
   4   4  20        1.33        1.95      1.98 o 
   0  -1  21        7.76       11.96      3.02 o 
   1  -1  21       88.97      100.44      3.68 o 
   0   0  21       16.30       20.94      1.57 o 
   1   0  21       30.74       37.64      2.14 o 
   2   0  21        8.87        5.70      2.47 o 
   0   1  21      137.26      132.99      4.52 o 
   1   1  21        2.47        1.71      1.39 o 
   2   1  21       11.48        6.67      4.84 o 
   3   1  21       20.75       15.95      2.47 o 
   1   2  21        2.24        2.86      2.38 o 
   2   2  21       14.90       14.90      3.17 o 
   3   2  21        3.32        1.57      1.31 o 
   2   3  21        0.00        0.53      1.18 o 
   3   3  21       12.72       12.16      1.96 o 
                                                 
